# Supplementary material for: Exploring DNA Variant Segregation Types Enables Mapping Loci for Recessive Phenotypic Suppression of Columnar Growth in Apple
Source: Front Plant Sci. 2020 Jun 9;11:692. doi: 10.3389/fpls.2020.00692 (PMC7297030; doi:10.3389/fpls.2020.00692)
Supplement: Supplementary file 2 [file Data_Sheet_2.xlsx]

## Sheet: Table S7
Table S7. Differentially expressed genes (DEGs) among the three phenotypes columnar, standard1 (Std1) and standard2 (Std2)
GeneID	DEG Group as shown in Fig. 6B (Venn diagram)*	WGCNA modules	1˚ neighbors of the Co gene in WGCNA module2	Description	MapMan Bins	Columnar/Std1 Columnar/Std1 Fold change	Columnar/Std1 Columnar/Std1 FDR p-value	Std2/Std1 Std2/Std1 Fold change	Std2/Std1 Std2/Std1 FDR p-value	Std2/Columnar Std2/Columnar Fold change	Std2/Columnar Std2/Columnar FDR p-value	Columnar Columnar Mean-RPKM	Columnar Columnar SD-RPKM	Std2 Std2 Mean-RPKM	Std2 Std2 SD-RPKM	Std1 Std1 Mean-RPKM	Std1 Std1 SD-RPKM
MD00G1013000	7	module2	Yes	Glucose-methanol-choline (GMC) oxidoreductase family protein	M26.8 // misc.nitrilases, *nitrile lyases, berberine bridge enzymes, reticuline oxidases, troponine reductases	32.02	0	3.41	0.00807	-9.41	1.68e-09	21.83	14.6556	2.28	1.26379	0.71	0.355387
MD00G1013300	4	module2	Yes	Glucose-methanol-choline (GMC) oxidoreductase family protein	M26.8 // misc.nitrilases, *nitrile lyases, berberine bridge enzymes, reticuline oxidases, troponine reductases	3.18	0.00258	1.05	1	-3.02	0.01	3.73	1.39679	1.21	0.294449	1.26	0.352739
MD00G1017600	2	module2	Yes	Aluminium activated malate transporter family protein	M35.2 // not assigned.unknown	29.24	0.02	12.13	0.15	-2.41	1	0.32	0.197041	0.13	0.102307	0.0075	0.015
MD00G1024800	2	module2	Yes	Root hair defective 3 GTP-binding protein (RHD3)	M33.99 // development.unspecified	14.18	0.00188	5.3	0.14	-2.67	0.85	0.38	0.222261	0.12	0.107199	0.03	0.0173205
MD00G1061200	4	module2	Yes	Leucine-rich repeat receptor-like protein kinase family protein	M30.2.12 // signalling.receptor kinases.leucine rich repeat XII	7.45	4.81e-05	1.22	1	-6.09	0.000829	1.31	0.652502	0.21	0.0911043	0.18	0.0875595
MD00G1073200	2	module2	Yes	Protein of unknown function	M35.2 // not assigned.unknown	-2.3	0.05	-1.16	1	1.99	0.46	16.18	13.0087	33.29	6.36502	41.85	12.3182
MD00G1137100	2	module2	Yes	GDSL lipase 1	M26.28 // misc.GDSL-motif lipase	20.66	0.05	-1.07	1	-22.13	0.11	0.34	0.396695	0.00739	0.015	0.00871	0.015
MD00G1190700	4	module2	Yes	laccase 14	M16.10 // secondary metabolism.simple phenols	8.13	0.000366	-2.95	0.21	-24	1.44e-08	12	12.4169	0.47	0.47669	1.51	1.12313
MD01G1033000	2	module2	Yes	UDP-glucosyl transferase 85A2	M17.4.1 // hormone metabolism.cytokinin.synthesis-degradation /// M26.2 // misc.UDP glucosyl and glucoronyl transferases	2.31	0.00309	1.41	0.53	-1.64	0.49	8.89	2.53776	5.27	1.07155	4.09	1.39957
MD01G1046200	4	module2	Yes	phosphoenolpyruvate carboxykinase 1	M6.4 // gluconeogenesis / glyoxylate cycle.PEPCK	3.18	8.61e-06	1.39	0.56	-2.28	0.01	21.86	11.2188	9.24	2.54939	7.16	3.64126
MD01G1049300	2	module2	Yes	BON association protein 2	M33.99 // development.unspecified	4.6	0.02	1.66	0.84	-2.78	0.6	6.23	3.31577	2.18	1.96024	1.41	0.889082
MD01G1052800	4	module2	Yes	NAD(P)-binding Rossmann-fold superfamily protein	M26.22 // misc.short chain dehydrogenase/reductase (SDR)	2.68	0.04	-1.31	0.98	-3.52	0.01	5.58	1.86988	1.53	0.764308	2.24	0.915947
MD01G1066900	2	module2	Yes	calmodulin-binding receptor-like cytoplasmic kinase 2	M29.4.1.54 // protein.postranslational modification.kinase.receptor like cytoplasmatic kinase IV	2.42	0.04	1.25	1	-1.93	0.6	3.39	0.955558	1.66	0.359398	1.47	0.363226
MD01G1067800	2	module2	Yes	brassinosteroid-responsive RING-H2	M17.3.3 // hormone metabolism.brassinosteroid.induced-regulated-responsive-activated	1.73	0.01	1.15	0.94	-1.5	0.34	46.06	10.0791	29.97	5.88629	28.32	2.60381
MD01G1068900	6	module2	Yes	Pectin lyase-like superfamily protein	M10.6.3 // cell wall.degradation.pectate lyases and polygalacturonases	2.1	2.25e-05	1.6	0.03	-1.31	0.87	111.24	21.1376	82.96	7.96991	56.05	12.5546
MD01G1089800	4	module2	Yes	O-methyltransferase 1	M26.6 // misc.O-methyl transferases	18.48	3.17e-12	2	0.41	-9.26	4.95e-07	20.62	12.8423	2.17	1.71741	1.18	0.270123
MD01G1090000	2	module2	Yes	2-oxoglutarate (2OG) and Fe(II)-dependent oxygenase superfamily protein	M16.8.3 // secondary metabolism.flavonoids.dihydroflavonols	34.61	0.02	3.12	0.88	-11.09	0.1	0.56	0.593605	0.04	0.0616441	0.01	0.025
MD01G1108700	2	module2	Yes	alpha/beta-Hydrolases superfamily protein	M35.1 // not assigned.no ontology	1.65	0.00619	1.22	0.59	-1.35	0.61	78.85	9.05199	57.41	9.77012	50.96	6.30755
MD01G1134700	2	module2	Yes	botrytis-induced kinase1	M29.4.1.57 // protein.postranslational modification.kinase.receptor like cytoplasmatic kinase VII	2.54	0.05	1.27	1	-1.99	0.63	4.47	2.10016	2.15	0.659615	1.84	0.366788
MD01G1141200	2	module2	Yes	type one serine/threonine protein phosphatase 4	M35.2 // not assigned.unknown	3.71	0.02	1.4	0.96	-2.65	0.38	5.7	2.8554	2.07	1.50949	1.6	0.879029
MD01G1144500	4	module2	Yes	Protein of unknown function (DUF620)	M35.2 // not assigned.unknown	3.37	0.00287	1.12	1	-3.01	0.03	4.18	1.98332	1.34	0.250649	1.3	0.32052
MD01G1169200	4	module2	Yes	Protein of unknown function	M35.2 // not assigned.unknown	22.01	2.29e-09	2.24	0.46	-9.82	1.88e-05	14.26	11.1797	1.4	0.549568	0.65	0.340979
MD01G1173000	2	module2	Yes	receptor like protein 15	M20.1 // stress.biotic /// M20.1.4 // stress.biotic.kinases /// M20.1.7 // stress.biotic.PR-proteins /// M30.2.10 // signalling.receptor kinases.leucine rich repeat X /// M30.2.99 // signalling.receptor kinases.misc	7.13	2.1e-05	2.47	0.18	-2.88	0.17	13.43	8.05409	4.5	2.69431	1.94	0.776402
MD01G1182600	1	module2	Yes	peroxin 11B	M31.1 // cell.organisation	-2.43	0.05	1.28	0.97	3.12	0.02	2.13	0.60511	6.64	1.08152	5.56	1.7197
MD01G1188200	4	module2	Yes	polypeptide 2	M26.10 // misc.cytochrome P450	-4.61	0.00187	1.25	1	5.76	0.000588	4.77	4.91131	28.87	14.6453	24.78	14.7359
MD01G1213300	4	module2	Yes	chitinase A	M20.1.7 // stress.biotic.PR-proteins	3.3	1.32e-05	1.44	0.52	-2.3	0.02	214.93	109.751	91.63	37.4158	68.69	23.3605
MD01G1217000	2	module2	Yes	cyclic nucleotide gated channel 1	M34.22 // transport.cyclic nucleotide or calcium regulated channels	6.87	0.02	1.88	0.86	-3.66	0.41	0.54	0.425284	0.12	0.087178	0.07	0.0496655
MD01G1228600	4	module2	Yes	RING/U-box superfamily protein	M29.5.11.4.2 // protein.degradation.ubiquitin.E3.RING	-2.15	0.00101	-1.13	1	1.9	0.03	22.28	6.79037	42.9	11.5732	52.38	6.01341
MD01G1238700	4	module2	Yes	GroES-like zinc-binding dehydrogenase family protein	M26.11 // misc.alcohol dehydrogenases	4.77	1.55e-05	1.18	1	-4.05	0.000477	14.82	7.73286	3.54	1.88998	3.33	1.4699
MD02G1014300	4	module2	Yes	DNA-binding protein phosphatase 1	M29.4 // protein.postranslational modification	-1.62	0.02	1.04	1	1.69	0.03	9.33	0.748643	15.72	0.543959	16.4	1.66802
MD02G1028600	4	module2	Yes	blue-copper-binding protein	M26.19 // misc.plastocyanin-like	4.63	0.01	-1.04	1	-4.81	0.03	14.54	8.86853	2.95	1.74958	3.28	2.80329
MD02G1028700	4	module2	Yes	blue-copper-binding protein	M26.7 // misc.oxidases - copper, flavone etc /// M26.19 // misc.plastocyanin-like	6.1	1.04e-06	-1.02	1	-6.21	1.85e-06	27.42	19.7507	4.31	1.74361	4.79	1.92795
MD02G1028800	4	module2	Yes	early nodulin-like protein 14	M26.19 // misc.plastocyanin-like	29.67	0	2.58	0.16	-11.48	9.96e-08	46.17	32.1901	3.94	2.44455	1.63	1.31486
MD02G1032600	4	module2	Yes	sphingoid base hydroxylase 2	M11.8.1 // lipid metabolism.exotics (steroids, squalene etc).sphingolipids	25.27	4.87e-06	3.68	0.26	-6.87	0.00876	2.99	1.78954	0.41	0.368182	0.12	0.0236291
MD02G1032700	4	module2	Yes	pleiotropic drug resistance 12	M34.16 // transport.ABC transporters and multidrug resistance systems	4.32	0.00451	-1.43	0.92	-6.19	0.000529	1.55	0.922189	0.24	0.143614	0.37	0.147648
MD02G1041700	5	module2	Yes	Disease resistance protein (TIR-NBS-LRR class) family	M20.1.7 // stress.biotic.PR-proteins	4.06	0.11	-16.51	0.01	-67.09	1.87e-05	0.9	0.71956	0.01	0.0141421	0.23	0.174547
MD02G1050000	1	module2	Yes	aldehyde dehydrogenase 2C4	M5.10 // fermentation.aldehyde dehydrogenase	1.54	0.1	-1.2	0.83	-1.84	0.03	23.87	2.90432	12.83	3.46085	16.61	4.76517
MD02G1066200	4	module2	Yes	Protein kinase family protein with leucine-rich repeat domain	M30.2.11 // signalling.receptor kinases.leucine rich repeat XI	3.34	0.04	-1.18	1	-3.96	0.04	1.45	1.065	0.34	0.122474	0.44	0.277894
MD02G1066400	1	module2	Yes	Protein kinase family protein with leucine-rich repeat domain	M30.2.11 // signalling.receptor kinases.leucine rich repeat XI	2.98	0.19	-3	0.34	-8.92	0.00718	0.41	0.309556	0.04	0.0275379	0.13	0.0556776
MD02G1070900	5	module2	Yes	NB-ARC domain-containing disease resistance protein	M20.1 // stress.biotic	3.68	0.14	-11.17	0.00569	-41.16	8.67e-07	2.77	2.29551	0.06	0.0489898	0.77	0.678184
MD02G1087900	4	module2	Yes	Duplicated homeodomain-like superfamily protein	M16.5.1.2.3 // secondary metabolism.sulfur-containing.glucosinolates.regulation.indole /// M27.3.25 // RNA.regulation of transcription.MYB domain transcription factor family /// M30.2.99 // signalling.receptor kinases.misc	-1.79	0.01	1.42	0.26	2.54	7.55e-06	6.65	1.10165	16.86	1.4721	12.83	2.96796
MD02G1120100	4	module2	Yes	acyl activating enzyme 1	M11.1.8 // lipid metabolism.FA synthesis and FA elongation.acyl coa ligase	6.5	0.00145	1.47	0.97	-4.41	0.05	4.11	2.84712	0.87	0.704858	0.64	0.156498
MD02G1133600	4	module2	Yes	fatty acid desaturase 5	M11.2.1 // lipid metabolism.FA desaturation.desaturase	3.89	0.04	-1.34	1	-5.21	0.02	131.89	57.5097	24.75	21.2593	36.07	25.2317
MD02G1142300	4	module2	Yes	cytochrome BC1 synthesis	M29.5.9 // protein.degradation.AAA type	4.11	3.92e-06	1.57	0.43	-2.61	0.02	23.44	5.89279	8.89	4.98753	6.05	2.68865
MD02G1153000	4	module2	Yes	UDP-glucosyl transferase 72E1	M16.2.1 // secondary metabolism.phenylpropanoids.lignin biosynthesis /// M16.8.3 // secondary metabolism.flavonoids.dihydroflavonols /// M26.2 // misc.UDP glucosyl and glucoronyl transferases	4.49	1.66e-06	1.06	1	-4.25	1.18e-05	12.46	6.11305	2.87	1.1165	2.97	1.22455
MD02G1162900	2	module2	Yes	methyl esterase 3	M17 // hormone metabolism /// M26.8 // misc.nitrilases, *nitrile lyases, berberine bridge enzymes, reticuline oxidases, troponine reductases	3.94	0.00825	1.23	1	-3.22	0.11	5.41	3.06474	1.64	0.887407	1.5	0.859981
MD02G1163000	2	module2	Yes	methyl esterase 1	M17 // hormone metabolism /// M17.5.3 // hormone metabolism.ethylene.induced-regulated-responsive-activated /// M26.8 // misc.nitrilases, *nitrile lyases, berberine bridge enzymes, reticuline oxidases, troponine reductases	6.3	0.000739	1.88	0.6	-3.35	0.15	4.98	4.08071	1.41	0.826009	0.82	0.501822
MD02G1171800	1	module2	Yes	heat shock factor 4	M20.2.1 // stress.abiotic.heat	1.43	0.17	-1.22	0.75	-1.74	0.04	15.35	2.72452	8.63	1.26413	11.33	2.87241
MD02G1218900	2	module2	Yes	prenylated RAB acceptor 1.F4	M35.2 // not assigned.unknown	3.6	0.02	1.67	0.69	-2.16	0.77	23.26	12.9898	10.53	8.64377	6.8	3.89723
MD02G1236000	4	module2	Yes	glutathione S-transferase TAU 8	M26.9 // misc.glutathione S transferases	3.28	0.000809	1.2	1	-2.73	0.02	10.44	4.63051	3.64	1.53916	3.32	0.597348
MD02G1236100	1	module2	Yes	glutathione S-transferase TAU 8	M26.9 // misc.glutathione S transferases	2.17	0.08	-1.3	0.94	-2.82	0.03	17.11	9.55308	5.85	2.90223	8.35	4.042
MD02G1247800	4	module2	Yes	polypeptide 4	M26.10 // misc.cytochrome P450	-1.73	0.02	1.1	1	1.9	0.01	22.51	4.74686	42.89	11.2875	42.3	10.5131
MD02G1249300	2	module2	Yes	Protein kinase superfamily protein	M30.2.15 // signalling.receptor kinases.thaumatin like /// M30.2.16 // signalling.receptor kinases.Catharanthus roseus-like RLK1 /// M30.2.20 // signalling.receptor kinases.wheat LRK10 like	4.12	0.00855	2.46	0.21	-1.67	1	1.91	0.717977	1.11	0.859239	0.49	0.0518813
MD02G1249500	2	module2	Yes	PR5-like receptor kinase	M11.9.3.3 // lipid metabolism.lipid degradation.lysophospholipases.glycerophosphodiester phosphodiesterase /// M30.2.15 // signalling.receptor kinases.thaumatin like /// M30.2.16 // signalling.receptor kinases.Catharanthus roseus-like RLK1 /// M30.2.20 // signalling.receptor kinases.wheat LRK10 like	2.46	0.02	1.3	0.89	-1.88	0.49	7.28	1.33393	3.79	2.37922	3.15	0.236273
MD02G1252600	2	module2	Yes	putative	M11.9.3.3 // lipid metabolism.lipid degradation.lysophospholipases.glycerophosphodiester phosphodiesterase /// M30.2.15 // signalling.receptor kinases.thaumatin like /// M30.2.16 // signalling.receptor kinases.Catharanthus roseus-like RLK1 /// M30.2.20 // signalling.receptor kinases.wheat LRK10 like	7.66	0.00312	2.93	0.31	-2.61	0.77	1.35	0.521177	0.5	0.498431	0.18	0.135984
MD02G1254300	4	module2	Yes	Protein kinase superfamily protein	M11.9.3.3 // lipid metabolism.lipid degradation.lysophospholipases.glycerophosphodiester phosphodiesterase /// M30.2.15 // signalling.receptor kinases.thaumatin like /// M30.2.16 // signalling.receptor kinases.Catharanthus roseus-like RLK1 /// M30.2.20 // signalling.receptor kinases.wheat LRK10 like	2.33	0.01	-1.02	1	-2.37	0.03	9.22	4.00021	3.77	1.82511	4.14	0.848857
MD02G1276600	2	module2	Yes	carboxyesterase 17	M11.9.3.2 // lipid metabolism.lipid degradation.lysophospholipases.carboxylesterase /// M24 // Biodegradation of Xenobiotics	6.46	0.000278	2.74	0.15	-2.36	0.66	13.58	5.90216	5.63	4.52516	2.19	1.73234
MD02G1312300	2	module2	Yes	RING/U-box superfamily protein	M35.2 // not assigned.unknown	4.11	0.04	1.35	1	-3.05	0.42	0.95	0.217466	0.28	0.194422	0.23	0.0618466
MD03G1037700	4	module2	Yes	Aldolase superfamily protein	M1.3.6 // PS.calvin cycle.aldolase /// M4.1.10 // glycolysis.cytosolic branch.aldolase /// M4.3.10 // glycolysis.unclear/dually targeted.aldolase	-5.06	5.7e-05	1.36	0.87	6.87	1.31e-06	0.61	0.211877	3.62	0.635105	2.85	0.584259
MD03G1045900	2	module2	Yes	Cystathionine beta-synthase (CBS) family protein	M35.1 // not assigned.no ontology	1.76	0.00754	1.24	0.65	-1.42	0.59	52.1	15.2974	35.91	7.15521	31.09	7.86769
MD03G1078000	2	module2	Yes	maternal effect embryo arrest 59	M35.2 // not assigned.unknown	2.61	0.000721	1.29	0.79	-2.02	0.08	33.57	14.9294	16.2	5.60642	13.61	1.45908
MD03G1091100	4	module2	Yes	Glucose-methanol-choline (GMC) oxidoreductase family protein	M26.8 // misc.nitrilases, *nitrile lyases, berberine bridge enzymes, reticuline oxidases, troponine reductases	6.32	0.00503	-1.16	1	-7.31	0.00646	3.25	3.1874	0.42	0.3093	0.54	0.396768
MD03G1115500	2	module2	Yes	Seven transmembrane MLO family protein	M20.1.3.1 // stress.biotic.signalling.MLO-like	7.19	0.000539	2.07	0.54	-3.48	0.13	0.83	0.442446	0.23	0.0341565	0.12	0.0613732
MD03G1129900	4	module2	Yes	Serine carboxypeptidase S28 family protein	M29.5 // protein.degradation	7.21	0.00141	1.44	1	-5.02	0.04	3.75	4.32511	0.7	0.667583	0.54	0.295113
MD03G1130100	4	module2	Yes	Serine carboxypeptidase S28 family protein	M29.5 // protein.degradation	17.4	3.73e-07	1.9	0.7	-9.16	0.000269	4.23	3.74364	0.44	0.434933	0.26	0.140119
MD03G1140300	4	module2	Yes	2-oxoglutarate (2OG) and Fe(II)-dependent oxygenase superfamily protein	M16.8.3 // secondary metabolism.flavonoids.dihydroflavonols /// M16.8.4 // secondary metabolism.flavonoids.flavonols /// M26.7 // misc.oxidases - copper, flavone etc	5.16	0.000329	-1.05	1	-5.42	0.000519	20.54	17.9207	3.68	2.21104	4.14	1.85394
MD03G1143800	4	module2	Yes	Protein of unknown function	M35.2 // not assigned.unknown	-2.7	0.00236	-1.14	1	2.37	0.04	16.74	13.3989	40.52	4.62188	50.33	7.7953
MD03G1164800	2	module2	Yes	pyrimidine 2	M23.2.1.4 // nucleotide metabolism.degradation.pyrimidine.dihydropyrimidinase	1.87	0.00201	1.15	0.92	-1.62	0.09	23.23	4.07692	14.16	3.68086	13.41	3.02374
MD03G1171500	4	module2	Yes	Glycosyl hydrolase superfamily protein	M26.4.1 // misc.beta 1,3 glucan hydrolases.glucan endo-1,3-beta-glucosidase	2.65	0.00357	1.13	1	-2.36	0.05	20.7	10.483	8.46	4.97302	8.22	2.02567
MD03G1238300	4	module2	Yes	sodium/calcium exchanger family protein / calcium-binding EF hand family protein	M30.3 // signalling.calcium	5.05	0.02	-1.42	1	-7.17	0.01	0.84	0.392853	0.1	0.0905539	0.17	0.0861684
MD03G1242400	4	module2	Yes	D-mannose binding lectin protein with Apple-like carbohydrate-binding domain	M26.16 // misc.myrosinases-lectin-jacalin	3.51	9.52e-06	1.36	0.71	-2.59	0.00573	14.87	5.71694	5.57	2.75719	4.47	0.575406
MD03G1245000	2	module2	Yes	2-oxoglutarate (2OG) and Fe(II)-dependent oxygenase superfamily protein	M17.5.1 // hormone metabolism.ethylene.synthesis-degradation /// M21.2 // redox.ascorbate and glutathione	13.08	2.41e-05	3.57	0.14	-3.66	0.2	2.67	1.50074	0.7	0.530597	0.2	0.11471
MD03G1245500	4	module2	Yes	No annotation	M35.2 // not assigned.unknown	11.78	0.000345	1.89	0.79	-6.24	0.04	12.67	13.5763	1.98	1.93398	1.11	1.23011
MD03G1257100	2	module2	Yes	calmodulin-like 11	M30.3 // signalling.calcium	4.12	0.01	1.41	0.98	-2.92	0.25	3.3	1.04168	1.05	0.178769	0.74	0.427863
MD03G1258200	2	module2	Yes	indeterminate(ID)-domain 12	M27.3.11 // RNA.regulation of transcription.C2H2 zinc finger family /// M27.3.99 // RNA.regulation of transcription.unclassified	1.84	0.01	1.09	1	-1.69	0.12	20.56	7.53617	11.91	1.97566	11.9	2.20786
MD03G1267900	2	module2	Yes	isopentenyltransferase 3	M17.4.1 // hormone metabolism.cytokinin.synthesis-degradation	3.64	0.02	1.24	1	-2.93	0.23	3.61	2.71882	1.17	0.42969	1.01	0.390342
MD03G1281000	2	module2	Yes	Leucine-rich repeat protein kinase family protein	M30.2.12 // signalling.receptor kinases.leucine rich repeat XII	6.7	0.03	2.14	0.77	-3.14	0.77	0.32	0.308153	0.09	0.0424264	0.04	0.0420317
MD03G1281500	2	module2	Yes	polypeptide 8	M16.5.1.1.3.4 // secondary metabolism.sulfur-containing.glucosinolates.synthesis.indole.cytochrome P450 monooxygenase /// M26.10 // misc.cytochrome P450	3.32	0.00568	1.3	0.99	-2.55	0.15	4.54	2.90547	1.7	0.321079	1.43	0.339116
MD03G1282900	4	module2	Yes	glutathione S-transferase 7	M26.9 // misc.glutathione S transferases	21.14	0	1.62	0.69	-13.07	7.3e-10	27.67	24.3257	2.06	0.423665	1.4	0.869612
MD04G1018500	2	module2	Yes	selenium-binding protein 2	M15 // metal handling	1.56	0.02	1.14	0.9	-1.37	0.5	58.83	4.75691	42.34	3.56551	40.59	7.52346
MD04G1024500	6	module2	Yes	alpha-vacuolar processing enzyme	M29.3.4.3 // protein.targeting.secretory pathway.vacuole /// M29.5 // protein.degradation /// M29.5.3 // protein.degradation.cysteine protease	13.2	2.37e-07	4.61	0.01	-2.87	0.36	14.3	10.4489	4.86	3.26257	1.12	1.16519
MD04G1030500	2	module2	Yes	No annotation	M35.2 // not assigned.unknown	2.97	0.00384	1.92	0.21	-1.55	1	9.04	3.2951	5.62	1.2809	3.2	1.20581
MD04G1047700	2	module2	Yes	homolog of carrot EP3-3 chitinase	M20.1 // stress.biotic	3.97	0.02	1.12	1	-3.53	0.14	156.66	76.6328	43.46	43.2407	42.58	41.42
MD04G1048000	4	module2	Yes	homolog of carrot EP3-3 chitinase	M20.1 // stress.biotic	3.47	0.000398	-1.12	1	-3.87	0.000214	55.04	27.2899	13.95	5.02619	16.69	13.6643
MD04G1064200	4	module2	Yes	osmotin 34	M20.2 // stress.abiotic	4.13	0.000463	1.38	0.87	-3	0.04	327.44	201.441	106.81	83.8819	84.31	35.7916
MD04G1064400	2	module2	Yes	osmotin 34	M20.2 // stress.abiotic	17.25	2.68e-06	3.74	0.12	-4.61	0.12	48.64	44.9621	10.29	7.4257	2.94	3.15627
MD04G1139400	4	module2	Yes	glutathione S-transferase TAU 8	M26.9 // misc.glutathione S transferases	7.48	5.78e-09	1.08	1	-6.92	5.83e-08	13.25	6.55892	1.85	0.893211	1.88	0.926391
MD04G1141100	4	module2	Yes	O-methyltransferase 1	M26.6 // misc.O-methyl transferases	12.04	1.11e-07	1.04	1	-11.59	3.76e-07	7.52	5.94478	0.63	0.364555	0.67	0.292404
MD04G1142300	4	module2	Yes	laccase 7	M16.2 // secondary metabolism.phenylpropanoids /// M16.10 // secondary metabolism.simple phenols	13.05	7.13e-08	1.51	0.89	-8.67	2.88e-05	9.31	7.4542	1.05	0.653828	0.77	0.514684
MD04G1142600	4	module2	Yes	laccase 7	M16.2 // secondary metabolism.phenylpropanoids /// M16.10 // secondary metabolism.simple phenols	118.79	0.000283	2.15	1	-55.26	0.000107	1.13	1.13547	0.02	0.0191485	0.00551	0.01
MD04G1142900	4	module2	Yes	laccase 7	M16.2 // secondary metabolism.phenylpropanoids /// M16.10 // secondary metabolism.simple phenols	60.36	1.19e-11	1.87	0.83	-32.29	4.54e-09	5.3	5.50121	0.16	0.0806226	0.09	0.0613732
MD04G1148700	4	module2	Yes	glycerol-3-phosphate acyltransferase 6	M11.3 // lipid metabolism.Phospholipid synthesis	-2	0.000966	1.02	1	2.04	0.00199	17.3	3.98334	35.47	7.41101	37.85	2.91418
MD04G1183900	1	module2	Yes	phytochrome A	M30.11 // signalling.light	1.48	0.11	-1.24	0.67	-1.84	0.01	9.9	3.55919	5.24	0.48383	7.07	1.46024
MD04G1194600	4	module2	Yes	Adenine nucleotide alpha hydrolases-like superfamily protein	M17.5.3 // hormone metabolism.ethylene.induced-regulated-responsive-activated	16.29	2.07e-07	2.41	0.4	-6.75	0.000516	3.36	1.48912	0.46	0.22891	0.2	0.0713559
MD04G1204100	2	module2	Yes	lipoxygenase 1	M17.7.1.2 // hormone metabolism.jasmonate.synthesis-degradation.lipoxygenase	2.82	0.04	1.16	1	-2.43	0.32	2.99	2.04719	1.18	0.653146	1.09	0.239583
MD04G1215600	2	module2	Yes	nicotianamine synthase 4	M15.2 // metal handling.binding, chelation and storage	3.27	0.00226	1.57	0.57	-2.09	0.37	19.11	11.3264	8.8	6.47265	6.15	1.74119
MD04G1222300	4	module2	Yes	Protein of unknown function	M35.2 // not assigned.unknown	9.29	6.05e-07	1.3	1	-7.15	4.22e-05	14.98	10.7702	2.02	1.00641	1.72	0.912702
MD04G1222400	4	module2	Yes	Protein of unknown function	M35.2 // not assigned.unknown	14.08	2.17e-13	1.39	0.88	-10.14	1.68e-09	29.87	19.9234	2.87	1.46889	2.22	0.909629
MD04G1223900	4	module2	Yes	calmodulin-like 11	M30.3 // signalling.calcium	54.42	2.34e-06	6.07	0.15	-8.96	0.00117	3.19	2.0483	0.34	0.158008	0.05	0.0639661
MD04G1225400	7	module2	Yes	pathogenesis-related 4	M20.1 // stress.biotic	15.5	0	2.44	0.04	-6.36	2.62e-08	147.77	105.566	22.6	14.0327	10.05	2.86032
MD04G1226600	1	module2	Yes	winged-helix DNA-binding transcription factor family protein	M35.2 // not assigned.unknown	-1.47	0.09	1.14	0.94	1.68	0.04	96.66	15.9014	161.75	17.3141	154.65	41.5797
MD04G1233100	2	module2	Yes	PR5-like receptor kinase	M11.9.3.3 // lipid metabolism.lipid degradation.lysophospholipases.glycerophosphodiester phosphodiesterase /// M30.2.15 // signalling.receptor kinases.thaumatin like /// M30.2.16 // signalling.receptor kinases.Catharanthus roseus-like RLK1 /// M30.2.20 // signalling.receptor kinases.wheat LRK10 like	1.82	0.02	-1.01	1	-1.84	0.07	10.05	2.50344	5.35	2.15392	5.81	1.28302
MD04G1233200	1	module2	Yes	Protein kinase superfamily protein	M11.9.3.3 // lipid metabolism.lipid degradation.lysophospholipases.glycerophosphodiester phosphodiesterase /// M30.2.15 // signalling.receptor kinases.thaumatin like /// M30.2.16 // signalling.receptor kinases.Catharanthus roseus-like RLK1 /// M30.2.20 // signalling.receptor kinases.wheat LRK10 like	1.72	0.16	-1.31	0.79	-2.25	0.04	14.82	6.51545	6.45	3.22983	9.07	2.27086
MD04G1236900	7	module2	Yes	Subtilisin-like serine endopeptidase family protein	M29.5.1 // protein.degradation.subtilases	66.01	0	4.64	0.02	-14.23	1.19e-07	10.22	7.04121	0.69	0.599243	0.16	0.0763217
MD04G1237600	2	module2	Yes	F-box family protein	M29.5.11.4.3.2 // protein.degradation.ubiquitin.E3.SCF.FBOX /// M31.1 // cell.organisation	3.07	0.03	1.39	0.93	-2.21	0.59	5.7	1.47915	2.47	1.59351	1.98	0.625373
MD04G1237700	2	module2	Yes	phloem protein 2-B10	M29.5.11.4.3.2 // protein.degradation.ubiquitin.E3.SCF.FBOX /// M31.1 // cell.organisation	3.8	0.02	1.75	0.66	-2.17	0.78	4	1.1147	1.72	0.712788	1.09	0.608906
MD04G1239000	2	module2	Yes	wall associated kinase-like 4	M30.2.25 // signalling.receptor kinases.wall associated kinase	10.23	0.02	1.63	1	-6.26	0.17	0.36	0.305778	0.05	0.0678233	0.03	0.00957427
MD04G1239300	4	module2	Yes	F-box family protein	M29.5.11.4.3.2 // protein.degradation.ubiquitin.E3.SCF.FBOX /// M31.1 // cell.organisation	3.2	0.00092	1.23	1	-2.61	0.03	15.58	7.35593	5.74	2.85814	5.1	1.2602
MD05G1006800	1	module2	Yes	Toll-Interleukin-Resistance (TIR) domain-containing protein	M20.1.2 // stress.biotic.receptors /// M20.1.7 // stress.biotic.PR-proteins	1.88	0.43	-2.24	0.31	-4.21	0.02	2.29	0.60553	0.52	0.169411	1.29	0.627508
MD05G1011900	1	module2	Yes	Thioredoxin superfamily protein	M21.1 // redox.thioredoxin	-1.38	0.21	1.43	0.17	1.97	0.00105	25.57	3.78554	50.59	3.90134	38.66	8.88709
MD05G1013400	4	module2	Yes	alcohol dehydrogenase 1	M5.3 // fermentation.ADH	2.38	0.000867	1.19	0.94	-1.99	0.04	30.97	8.39611	15.22	7.69288	13.79	4.23226
MD05G1017900	2	module2	Yes	Thioredoxin superfamily protein	M35.2 // not assigned.unknown	-4.09	0.04	1.07	1	4.36	0.09	0.23	0.178022	0.98	0.331097	0.96	0.505635
MD05G1023900	4	module2	Yes	Inositol monophosphatase family protein	M2.1.1.3 // major CHO metabolism.synthesis.sucrose.FBPase	-1.65	0.00644	1.02	1	1.68	0.01	16.76	3.46049	27.71	3.14122	29.69	3.31013
MD05G1047300	2	module2	Yes	beta carbonic anhydrase 5	M8.3 // TCA / org transformation.carbonic anhydrases	-1.95	0.00479	-1.11	1	1.76	0.08	10.42	3.92983	18.72	1.31333	22.55	3.15045
MD05G1056000	4	module2	Yes	Receptor-like protein kinase-related family protein	M30.2.99 // signalling.receptor kinases.misc	5.58	0.00467	-1.03	1	-5.74	0.01	6.32	6.57416	1.02	0.259406	1.13	0.828613
MD05G1081100	2	module2	Yes	alpha-amylase-like	M2.2.2.1.1 // major CHO metabolism.degradation.starch.starch cleavage.alpha amylase	2.52	0.00858	1.5	0.54	-1.68	0.77	12.56	5.44973	7.28	2.70837	5.22	3.14125
MD05G1081500	4	module2	Yes	nitrite reductase 1	M12.1.2 // N-metabolism.nitrate metabolism.nitrite reductase	4.38	1.65e-10	1.05	1	-4.16	3.35e-09	7.38	0.573469	1.76	0.36059	1.85	0.224648
MD05G1084700	1	module2	Yes	O-acyltransferase (WSD1-like) family protein	M9.9 // mitochondrial electron transport / ATP synthesis.F1-ATPase	-2.05	0.08	1.36	0.78	2.78	0.01	4.38	1.60627	12.69	4.21398	9.99	4.71376
MD05G1085800	4	module2	Yes	UDP-glucosyl transferase 73B3	M16.8.4.2 // secondary metabolism.flavonoids.flavonols.flavonol 3-O-glycosyltransferase /// M26.2 // misc.UDP glucosyl and glucoronyl transferases	13.91	1.76e-07	1.62	0.83	-8.59	8.87e-05	7.59	5.63201	0.85	0.602688	0.59	0.424617
MD05G1086700	4	module2	Yes	Leucine-rich repeat (LRR) family protein	M30.2.99 // signalling.receptor kinases.misc	2.73	3.59e-06	1.06	1	-2.59	4.07e-05	37.9	21.9168	14.12	3.28606	14.59	2.18831
MD05G1096400	2	module2	Yes	Leucine-rich repeat (LRR) family protein	M35.1 // not assigned.no ontology	1.79	0.00653	1.24	0.69	-1.45	0.5	168.84	62.4656	114.29	20.0888	100.2	15.0681
MD05G1102400	6	module2	Yes	F-box family protein	M35.2 // not assigned.unknown	56.24	3.29e-06	28.72	0.000482	-1.96	1	3.71	2.73739	1.78	1.6539	0.06	0.0758837
MD05G1105000	2	module2	Yes	Protein kinase superfamily protein	M29.4 // protein.postranslational modification /// M29.4.1.53 // protein.postranslational modification.kinase.receptor like cytoplasmatic kinase III	7.4	0.00488	2.67	0.4	-2.77	0.76	1.9	0.904691	0.66	0.597048	0.26	0.226182
MD05G1105300	2	module2	Yes	Protein kinase superfamily protein	M29.4 // protein.postranslational modification /// M29.4.1.53 // protein.postranslational modification.kinase.receptor like cytoplasmatic kinase III	3.23	0.04	1.13	1	-2.86	0.24	2.98	1.35532	0.98	0.804384	0.95	0.313196
MD05G1109100	7	module2	Yes	and Pathogenesis-related 1 protein) superfamily protein	M20.1 // stress.biotic /// M20.1.7 // stress.biotic.PR-proteins	16.58	4.26e-10	4.33	0.00935	-3.83	0.05	215.66	106.538	54.82	51.8026	13.91	9.91443
MD05G1170000	2	module2	Yes	polypeptide 4	M26.10 // misc.cytochrome P450	6.81	3.27e-05	2.28	0.25	-2.99	0.12	2.65	1.29575	0.87	0.208006	0.42	0.228254
MD05G1184600	4	module2	Yes	glutathione S-transferase tau 7	M26.9 // misc.glutathione S transferases	9.27	0.000168	1.82	0.75	-5.09	0.02	6.51	3.2931	1.2	0.852408	0.71	0.3928
MD05G1198300	2	module2	Yes	No annotation	M34.7 // transport.phosphate	1.56	0.05	-1.06	1	-1.65	0.06	37.29	10.4575	22.16	4.0824	25.41	4.98175
MD05G1210600	2	module2	Yes	glutathione S-transferase TAU 19	M26.9 // misc.glutathione S transferases	4.39	0.00101	1.55	0.75	-2.84	0.11	4.65	1.79919	1.61	0.60478	1.12	0.455513
MD05G1210700	4	module2	Yes	glutathione S-transferase TAU 19	M26.9 // misc.glutathione S transferases	10.28	0.00149	1.55	1	-6.63	0.03	2.57	2.82865	0.34	0.193993	0.24	0.127279
MD05G1211000	4	module2	Yes	glutathione S-transferase TAU 19	M26.9 // misc.glutathione S transferases	5.27	0.000526	1.33	1	-3.95	0.02	10.84	11.0471	2.62	1.13429	2.12	0.837233
MD05G1214700	4	module2	Yes	S-locus lectin protein kinase family protein	M30.2.24 // signalling.receptor kinases.S-locus glycoprotein like	9.72	0.0074	-1.06	1	-10.28	0.02	0.44	0.514417	0.03	0.0331662	0.04	0.023094
MD05G1218200	4	module2	Yes	HXXXD-type acyl-transferase family protein	M35.1 // not assigned.no ontology	2.71	0.00198	1.13	1	-2.4	0.03	12.83	5.64035	5.2	1.77586	4.99	2.09241
MD05G1230800	1	module2	Yes	S-locus lectin protein kinase family protein	M30.2.24 // signalling.receptor kinases.S-locus glycoprotein like	3.59	0.05	-2.94	0.29	-10.54	0.000444	0.51	0.182665	0.04	0.0369685	0.16	0.0493288
MD05G1251900	4	module2	Yes	Glutathione S-transferase family protein	M26.9 // misc.glutathione S transferases	3.07	0.0012	1.1	1	-2.81	0.01	7.67	4.22464	2.63	0.909446	2.6	0.640696
MD05G1252100	2	module2	Yes	Glutathione S-transferase family protein	M26.9 // misc.glutathione S transferases	7.44	0.02	2.8	0.52	-2.65	0.8	0.56	0.25773	0.18	0.095219	0.06	0.0403113
MD05G1252400	4	module2	Yes	Glutathione S-transferase family protein	M26.9 // misc.glutathione S transferases	4.38	0.000433	1.16	1	-3.77	0.00621	3.63	1.01005	0.95	0.422088	0.87	0.42
MD05G1252900	4	module2	Yes	Protein of unknown function	M35.2 // not assigned.unknown	15.49	5.98e-11	2.2	0.28	-7.03	2.72e-05	34.31	25.9922	4.77	2.74157	2.34	1.09209
MD05G1262700	2	module2	Yes	polypeptide 1	M26.10 // misc.cytochrome P450	2.9	0.02	1.13	1	-2.56	0.14	22.62	11.1399	8.72	6.53307	8.27	3.72619
MD05G1267900	4	module2	Yes	FAD-binding Berberine family protein	M16.4.1 // secondary metabolism.N misc.alkaloid-like /// M26.8 // misc.nitrilases, *nitrile lyases, berberine bridge enzymes, reticuline oxidases, troponine reductases	21.79	8.85e-05	3	0.49	-7.26	0.03	1.39	1.36837	0.18	0.0899537	0.06	0.0547723
MD05G1281900	2	module2	Yes	Aldolase-type TIM barrel family protein	M1.2.2 // PS.photorespiration.glycolate oxydase	2.58	0.00142	1.24	0.9	-2.07	0.08	10.97	4.82789	5.17	1.3955	4.52	1.26811
MD05G1299700	4	module2	Yes	cyclic nucleotide gated channel 1	M34.22 // transport.cyclic nucleotide or calcium regulated channels	2	0.01	-1.16	1	-2.32	0.00505	16.52	5.08597	7.01	3.30952	8.76	1.86921
MD05G1300000	4	module2	Yes	cyclic nucleotide gated channel 1	M34.22 // transport.cyclic nucleotide or calcium regulated channels	4.47	0.00303	1.04	1	-4.28	0.01	2.8	0.982174	0.63	0.232433	0.64	0.414166
MD05G1300800	4	module2	Yes	Protein of unknown function (DUF640)	M35.2 // not assigned.unknown	2.5	2.23e-07	1.2	0.75	-2.08	0.000251	36.27	7.77085	16.88	2.54079	15.35	2.09568
MD05G1305700	4	module2	Yes	glutamate receptor 2.7	M30.1 // signalling.in sugar and nutrient physiology	7.83	4.79e-05	1.17	1	-6.71	0.000394	0.98	0.355094	0.14	0.0559762	0.14	0.0403113
MD05G1308900	2	module2	Yes	DUF599	M35.2 // not assigned.unknown	26.21	0.00128	3.85	0.5	-6.8	0.08	1.48	1.6322	0.18	0.156418	0.04	0.05058
MD05G1311800	2	module2	Yes	dormancy-associated protein-like 1	M35.2 // not assigned.unknown	2.95	0.03	1.08	1	-2.73	0.17	39.24	24.0904	13.73	7.82107	14.09	7.78546
MD05G1321600	2	module2	Yes	alpha-galactosidase 2	M3.8.2 // minor CHO metabolism.galactose.alpha-galactosidases	3	0.004	2.09	0.12	-1.43	1	76.89	43.61	51.62	20.6016	26.63	15.3415
MD05G1321700	2	module2	Yes	alpha-galactosidase 2	M3.8.2 // minor CHO metabolism.galactose.alpha-galactosidases	1.63	0.03	1.22	0.73	-1.34	0.93	45.92	15.371	33.42	7.83115	29.76	2.69501
MD05G1332300	2	module2	Yes	S-locus lectin protein kinase family protein	M29.4 // protein.postranslational modification /// M30.2.24 // signalling.receptor kinases.S-locus glycoprotein like	4.53	0.00464	1.36	1	-3.33	0.11	1.27	0.823448	0.35	0.0754983	0.29	0.0818026
MD06G1003300	2	module2	Yes	NAD(P)-binding Rossmann-fold superfamily protein	M16.2 // secondary metabolism.phenylpropanoids	1.82	0.00193	1.13	0.99	-1.62	0.07	25.1	3.21788	15.25	1.95933	14.65	2.1067
MD06G1004700	4	module2	Yes	No annotation	M34.7 // transport.phosphate	4.13	0.04	-1.73	0.83	-7.17	0.00611	1.3	0.362307	0.17	0.105515	0.32	0.316373
MD06G1032200	2	module2	Yes	plant intracellular ras group-related LRR 4	M30.2 // signalling.receptor kinases	3.83	0.03	1.36	1	-2.82	0.4	0.81	0.480651	0.26	0.0623832	0.21	0.0457347
MD06G1052700	2	module2	Yes	RING/U-box superfamily protein	M35.2 // not assigned.unknown	2.16	0.00828	1.39	0.56	-1.55	0.73	25.28	6.57584	16.05	8.147	12.37	4.0143
MD06G1077700	1	module2	Yes	NAD(P)-binding Rossmann-fold superfamily protein	M26.22 // misc.short chain dehydrogenase/reductase (SDR)	2.39	0.08	-1.76	0.47	-4.2	0.00203	6.03	3.40839	1.36	0.607694	2.65	0.877078
MD06G1091500	4	module2	Yes	Late embryogenesis abundant (LEA) hydroxyproline-rich glycoprotein family	M35.2 // not assigned.unknown	6.27	0.00283	-1.21	1	-7.62	0.00203	10.06	8.33271	1.25	0.601242	1.63	1.64352
MD06G1093300	4	module2	Yes	Late embryogenesis abundant (LEA) hydroxyproline-rich glycoprotein family	M35.2 // not assigned.unknown	13.53	0.00715	1.3	1	-10.39	0.03	1.55	1.53173	0.14	0.118708	0.1	0.08544
MD06G1093600	4	module2	Yes	Late embryogenesis abundant (LEA) hydroxyproline-rich glycoprotein family	M35.2 // not assigned.unknown	14.88	2.15e-06	1.26	1	-11.77	3.57e-05	9.46	7.4297	0.77	0.424343	0.65	0.582352
MD06G1094200	2	module2	Yes	Late embryogenesis abundant (LEA) hydroxyproline-rich glycoprotein family	M35.2 // not assigned.unknown	4.35	0.02	1.15	1	-3.79	0.14	4.61	2.90989	1.16	0.37571	1.07	1.02249
MD06G1094300	4	module2	Yes	Late embryogenesis abundant (LEA) hydroxyproline-rich glycoprotein family	M35.2 // not assigned.unknown	6.52	2.14e-07	1.3	0.97	-5.02	4.02e-05	35.53	25.8926	6.85	2.08639	5.84	4.18002
MD06G1094400	4	module2	Yes	Late embryogenesis abundant (LEA) hydroxyproline-rich glycoprotein family	M35.2 // not assigned.unknown	15.73	5.01e-05	1.47	1	-10.73	0.00156	7.38	6.4968	0.66	0.519126	0.48	0.34471
MD06G1094500	4	module2	Yes	Late embryogenesis abundant (LEA) hydroxyproline-rich glycoprotein family	M35.2 // not assigned.unknown	8.88	3.63e-06	1.69	0.7	-5.24	0.00256	15.03	9.7681	2.81	1.56642	1.81	0.866526
MD06G1096500	4	module2	Yes	Disease resistance-responsive (dirigent-like protein) family protein	M20.1.7 // stress.biotic.PR-proteins	3.25	0.0041	-2.41	0.08	-7.84	2.75e-08	39.75	20.2743	4.94	0.544266	12.92	9.94459
MD06G1136200	2	module2	Yes	Protein kinase superfamily protein	M30.2.20 // signalling.receptor kinases.wheat LRK10 like	8.96	0.04	3.35	0.53	-2.67	0.98	0.41	0.17253	0.13	0.103722	0.05	0.0374166
MD06G1136300	4	module2	Yes	PR5-like receptor kinase	M11.9.3.3 // lipid metabolism.lipid degradation.lysophospholipases.glycerophosphodiester phosphodiesterase /// M30.2.15 // signalling.receptor kinases.thaumatin like /// M30.2.16 // signalling.receptor kinases.Catharanthus roseus-like RLK1 /// M30.2.20 // signalling.receptor kinases.wheat LRK10 like	7.01	0.01	-1.38	1	-9.67	0.00878	0.89	0.409176	0.08	0.0596518	0.13	0.111168
MD06G1142200	4	module2	Yes	purple acid phosphatase 27	M26.13 // misc.acid and other phosphatases	4.74	0.000263	1.17	1	-4.04	0.00439	7.66	4.61689	1.84	1.16469	1.72	0.661337
MD06G1146000	4	module2	Yes	Cytochrome P450 superfamily protein	M17.3.1.1.5 // hormone metabolism.brassinosteroid.synthesis-degradation.BRs.metabolic regulation /// M26.10 // misc.cytochrome P450	2.36	0.00106	1.04	1	-2.27	0.00656	33.44	10.2828	14.48	6.08889	15.18	4.82334
MD06G1157800	4	module2	Yes	GDSL-like Lipase/Acylhydrolase superfamily protein	M26.28 // misc.GDSL-motif lipase	-2.39	0.000712	1.01	1	2.42	0.00162	12.86	3.71697	31.26	14.7474	33.53	7.5369
MD06G1182800	2	module2	Yes	alpha/beta-Hydrolases superfamily protein	M20.1 // stress.biotic /// M20.1.3 // stress.biotic.signalling	2.24	0.03	1.06	1	-2.11	0.18	5.89	1.76785	2.71	1.52945	2.77	0.821604
MD06G1217200	4	module2	Yes	myb domain protein 116	M27.3.25 // RNA.regulation of transcription.MYB domain transcription factor family	20.69	0.000449	3.23	0.51	-6.42	0.04	0.76	0.380821	0.1	0.110265	0.03	0.025
MD07G1006100	1	module2	Yes	polypeptide 19	M26.10 // misc.cytochrome P450	3.58	0.05	-1.83	0.7	-6.53	0.00404	2.16	1.48219	0.31	0.220813	0.63	0.363811
MD07G1007400	2	module2	Yes	UDP-glucosyl transferase 73B3	M16.8.4.2 // secondary metabolism.flavonoids.flavonols.flavonol 3-O-glycosyltransferase /// M26.2 // misc.UDP glucosyl and glucoronyl transferases	12.86	0.00115	3.35	0.35	-3.84	0.28	0.82	0.637358	0.19	0.0869387	0.05	0.0493288
MD07G1043400	4	module2	Yes	carboxyesterase 17	M11.9.3.2 // lipid metabolism.lipid degradation.lysophospholipases.carboxylesterase /// M24 // Biodegradation of Xenobiotics	8.72	5.93e-07	1.75	0.57	-4.98	0.00173	34.83	30.1852	6.76	4.10393	4.13	2.51028
MD07G1043700	4	module2	Yes	monooxygenase 1	M26.7 // misc.oxidases - copper, flavone etc	2.14	0.000688	1.08	1	-1.98	0.01	21.64	5.1014	10.77	3.35009	10.85	2.24254
MD07G1131600	6	module2	Yes	Protein of unknown function	M17.5.2 // hormone metabolism.ethylene.signal transduction	18.51	0.00477	11.62	0.04	-1.59	1	1.27	1.45912	0.75	0.626472	0.07	0.0771902
MD07G1161100	7	module2	Yes	O-methyltransferase 1	M26.6 // misc.O-methyl transferases	96.08	8.52e-10	17.12	0.00154	-5.61	0.02	3.99	2.72378	0.69	0.699684	0.05	0.0465475
MD07G1168000	4	module2	Yes	Major facilitator superfamily protein	M33.99 // development.unspecified	15.01	1.58e-05	1.54	0.99	-9.76	0.000802	2.28	1.6867	0.22	0.101653	0.17	0.152315
MD07G1171200	1	module2	Yes	Transmembrane amino acid transporter family protein	M34.3 // transport.amino acids	1.8	0.09	-1.25	0.89	-2.25	0.03	9.36	4.13825	4	1.07317	5.47	1.27506
MD07G1171300	2	module2	Yes	Transmembrane amino acid transporter family protein	M34.3 // transport.amino acids	2.47	0.0083	1.07	1	-2.31	0.06	17.39	8.76128	7.22	1.87255	7.4	1.73974
MD07G1177600	4	module2	Yes	No annotation	M35.2 // not assigned.unknown	2.86	0.00176	1.05	1	-2.73	0.0099	20.31	11.6641	7.14	1.5838	7.44	1.57269
MD07G1177700	2	module2	Yes	Protein of unknown function	M35.2 // not assigned.unknown	4.31	0.02	1.79	0.74	-2.41	0.77	2.84	1.33779	1.09	0.562761	0.63	0.421505
MD07G1189600	4	module2	Yes	Plant protein 1589 of unknown function	M35.2 // not assigned.unknown	2.68	2.22e-07	1.29	0.55	-2.08	0.00114	136.1	24.201	64.92	7.4077	54.45	16.5196
MD07G1192500	2	module2	Yes	nodulin MtN21 /EamA-like transporter family protein	M33.99 // development.unspecified	3.16	0.03	-1.01	1	-3.2	0.11	3.86	2.79954	1.15	0.125167	1.28	0.533948
MD07G1192900	1	module2	Yes	C2H2 and C2HC zinc fingers superfamily protein	M27.3.11 // RNA.regulation of transcription.C2H2 zinc finger family	3.34	0.07	-1.56	0.9	-5.22	0.02	3.41	2.07723	0.6	0.336291	1.09	0.331964
MD07G1208400	2	module2	Yes	UDP-Glycosyltransferase superfamily protein	M26.2 // misc.UDP glucosyl and glucoronyl transferases	1.53	0.04	1.29	0.41	-1.19	1	21.74	4.98821	17.76	2.33731	15.09	2.53034
MD07G1210900	2	module2	Yes	Protein of unknown function (DUF620)	M35.2 // not assigned.unknown	2.79	0.01	1.7	0.43	-1.64	1	10.74	1.53098	6.62	0.96296	4.1	0.909079
MD07G1211100	2	module2	Yes	Protein of unknown function (DUF620)	M35.2 // not assigned.unknown	3.32	0.0035	1.78	0.39	-1.87	0.72	6.35	1.25402	3.26	0.460896	1.93	0.334402
MD07G1224500	4	module2	Yes	HXXXD-type acyl-transferase family protein	M16.2 // secondary metabolism.phenylpropanoids	5.64	3.01e-07	1.28	0.97	-4.42	4.74e-05	8.92	5.26007	1.93	0.425245	1.68	0.763523
MD07G1239700	7	module2	Yes	Bifunctional inhibitor/lipid-transfer protein/seed storage 2S albumin superfamily protein	M35.2 // not assigned.unknown	18.29	1.42e-12	4.5	0.0033	-4.07	0.01	53.72	34.6216	12.9	10.2177	3.14	1.73725
MD07G1239800	2	module2	Yes	Bifunctional inhibitor/lipid-transfer protein/seed storage 2S albumin superfamily protein	M35.2 // not assigned.unknown	6.38	0.00188	1.73	0.77	-3.69	0.15	10.13	5.39746	2.61	1.60219	1.74	1.94865
MD07G1249900	4	module2	Yes	DERLIN-1	M29.5 // protein.degradation	3.88	1.12e-05	1.62	0.37	-2.39	0.04	20.3	7.40197	8.27	3.97575	5.49	2.36528
MD07G1261600	2	module2	Yes	Disease resistance protein (TIR-NBS-LRR class) family	M20.1 // stress.biotic /// M20.1.2 // stress.biotic.receptors /// M20.1.7 // stress.biotic.PR-proteins	4.55	0.04	-1.06	1	-4.84	0.08	0.55	0.318264	0.1	0.0537742	0.13	0.0914239
MD07G1270900	2	module2	Yes	PAR1 protein	M30.1 // signalling.in sugar and nutrient physiology	5.39	0.000126	2.03	0.32	-2.65	0.2	10.59	3.38026	3.97	2.06289	2.11	1.56547
MD07G1281600	4	module2	Yes	Late embryogenesis abundant (LEA) hydroxyproline-rich glycoprotein family	M35.2 // not assigned.unknown	17.01	0.0023	1.89	0.97	-8.99	0.02	1.41	1.1072	0.13	0.0640312	0.06	0.0943398
MD07G1291400	1	module2	Yes	cyclic nucleotide gated channel 1	M34.22 // transport.cyclic nucleotide or calcium regulated channels	5.68	0.08	-1.87	0.96	-10.65	0.05	0.37	0.346446	0.03	0.0244949	0.06	0.065
MD08G1004100	4	module2	Yes	Transmembrane amino acid transporter family protein	M34.3 // transport.amino acids	12.35	1.31e-10	1.64	0.64	-7.54	1.75e-06	20.75	12.7231	2.68	1.48344	1.75	1.19957
MD08G1009200	2	module2	Yes	cinnamyl alcohol dehydrogenase 9	M16.2.1.10 // secondary metabolism.phenylpropanoids.lignin biosynthesis.CAD	1.6	0.01	1.15	0.87	-1.39	0.45	13.1	1.75318	9.28	1.69574	8.74	1.1284
MD08G1024400	1	module2	Yes	LAG1 and CLN8 (TLC) lipid-sensing domain containing protein	M35.2 // not assigned.unknown	-1.75	0.11	1.39	0.59	2.43	0.00839	8.43	4.1211	20.95	6.05368	16.48	3.11212
MD08G1029700	4	module2	Yes	Protein of unknown function	M35.2 // not assigned.unknown	4.98	5.3e-11	1.85	0.08	-2.69	0.000794	46.73	21.3	16.9	3.78988	9.8	4.03761
MD08G1041800	2	module2	Yes	ADR1-like 1	M20.1 // stress.biotic	1.92	0.00459	1.24	0.74	-1.55	0.34	18.73	5.55985	11.86	3.21463	10.26	2.87501
MD08G1047600	1	module2	Yes	glutamate receptor 2.7	M30.1 // signalling.in sugar and nutrient physiology	1.7	0.28	-1.87	0.2	-3.18	0.00297	5.34	2.55508	1.64	0.992719	3.31	0.907832
MD08G1048100	4	module2	Yes	glutamate receptor 2.2	M30.1 // signalling.in sugar and nutrient physiology	6.8	0.03	-2.1	0.92	-14.26	0.02	0.18	0.0618466	0.01	0.0141421	0.03	0.0310913
MD08G1050600	4	module2	Yes	Eukaryotic aspartyl protease family protein	M27.3.99 // RNA.regulation of transcription.unclassified	4.54	5.24e-06	1.6	0.48	-2.84	0.01	50.46	29.1908	17.32	10.0065	11.66	5.18188
MD08G1050700	2	module2	Yes	Eukaryotic aspartyl protease family protein	M27.3.99 // RNA.regulation of transcription.unclassified	3.94	0.01	1.2	1	-3.29	0.15	4.99	3.6975	1.46	1.14843	1.31	0.424814
MD08G1067700	2	module2	Yes	WRKY DNA-binding protein 50	M27.3.32 // RNA.regulation of transcription.WRKY domain transcription factor family	4.31	0.03	1.03	1	-4.19	0.11	2.53	1.79756	0.54	0.41995	0.55	0.275076
MD08G1082000	4	module2	Yes	ZCF37	M35.1 // not assigned.no ontology	37.52	0.00883	3.23	0.84	-11.62	0.04	0.87	0.776831	0.06	0.0694622	0.02	0.035
MD08G1086300	2	module2	Yes	adenine phosphoribosyl transferase 1	M23.3.1.1 // nucleotide metabolism.salvage.phosphoribosyltransferases.aprt	5.68	0.00028	1.69	0.66	-3.36	0.07	8.1	7.67096	2.27	0.92702	1.49	0.858798
MD08G1134400	2	module2	Yes	Class II aminoacyl-tRNA and biotin synthetases superfamily protein	M29.1.12 // protein.aa activation.aspartate-tRNA ligase	1.51	0.05	1.11	1	-1.36	0.64	13.85	1.81232	9.96	1.64488	9.69	1.02435
MD08G1146400	2	module2	Yes	Protein of unknown function	M17.5.2 // hormone metabolism.ethylene.signal transduction	8.25	0.01	3.53	0.32	-2.34	1	0.53	0.212603	0.2	0.164798	0.06	0.025
MD08G1161200	4	module2	Yes	response regulator 9	M27.3.5 // RNA.regulation of transcription.ARR	2.05	0.01	-1.16	1	-2.38	0.00307	21.15	3.00709	8.87	0.770303	11.23	4.61841
MD08G1163300	4	module2	Yes	2-oxoglutarate (2OG) and Fe(II)-dependent oxygenase superfamily protein	M21.2 // redox.ascorbate and glutathione	4.96	2.07e-07	1.56	0.49	-3.19	0.0014	12.56	7.83621	3.81	1.59349	2.63	0.567039
MD08G1205300	4	module2	Yes	Pectinacetylesterase family protein	M10.8.2 // cell wall.pectin*esterases.acetyl esterase	4.15	3.38e-08	1.11	1	-3.75	1.2e-06	46.91	19.6223	12.4	5.56358	12	3.7769
MD08G1234700	7	module2	Yes	polypeptide 4	M26.10 // misc.cytochrome P450	48.55	0	3.57	0.03	-13.61	6.84e-09	35.62	30.0521	2.53	1.94061	0.75	0.515913
MD08G1242500	2	module2	Yes	S-adenosyl-L-methionine-dependent methyltransferases superfamily protein	M33.99 // development.unspecified	5.18	0.00466	1.33	1	-3.89	0.08	2.44	1.00065	0.59	0.313515	0.46	0.322335
MD08G1242700	2	module2	Yes	polypeptide 3	M16.2.1.5 // secondary metabolism.phenylpropanoids.lignin biosynthesis.C3H	26.05	0.000978	4.21	0.41	-6.18	0.11	2.09	2.11967	0.3	0.257472	0.08	0.0974252
MD08G1242800	4	module2	Yes	S-adenosyl-L-methionine-dependent methyltransferases superfamily protein	M33.99 // development.unspecified	16.28	1.56e-11	2.39	0.19	-6.8	2.99e-05	20.32	14.3736	2.93	1.56151	1.3	0.972672
MD09G1073100	2	module2	Yes	PLC-like phosphodiesterases superfamily protein	M11.9.3.5 // lipid metabolism.lipid degradation.lysophospholipases.phosphoinositide phospholipase C	6.09	0.00852	1.48	1	-4.13	0.13	0.82	0.428874	0.17	0.0616441	0.15	0.130256
MD09G1074600	1	module2	Yes	Pollen Ole e 1 allergen and extensin family protein	M20.2.99 // stress.abiotic.unspecified	1.34	0.4	-1.49	0.19	-1.99	0.00611	444.57	156.606	216.99	49.3696	351.86	63.3316
MD09G1091000	4	module2	Yes	Auxin-responsive GH3 family protein	M17.2.3 // hormone metabolism.auxin.induced-regulated-responsive-activated	-1.58	0.02	1.1	1	1.74	0.01	18.43	5.62234	32.3	3.12326	31.9	3.04382
MD09G1095900	4	module2	Yes	receptor kinase 3	M29.4 // protein.postranslational modification /// M30.2.24 // signalling.receptor kinases.S-locus glycoprotein like	2.15	0.03	-1.16	1	-2.5	0.02	3.89	1.22386	1.49	0.61043	1.9	0.436997
MD09G1140300	4	module2	Yes	zinc transporter 1 precursor	M34.12 // transport.metal	2.3	6.84e-05	1.22	0.8	-1.89	0.02	21.73	5.77962	11.22	0.689879	9.94	2.16103
MD09G1143800	1	module2	Yes	No annotation	M35.2 // not assigned.unknown	1.54	0.15	-1.31	0.6	-2.03	0.01	216.68	101.035	104.21	26.5025	148.8	40.1125
MD09G1146100	4	module2	Yes	NAD(P)-linked oxidoreductase superfamily protein	M3.5 // minor CHO metabolism.others	-2.51	0.00648	-1.01	1	2.5	0.02	2.84	1.69161	7.11	2.1178	7.83	2.03625
MD09G1147500	4	module2	Yes	NAC domain containing protein 42	M27.3.27 // RNA.regulation of transcription.NAC domain transcription factor family /// M33.99 // development.unspecified	9.87	0.00139	1.2	1	-8.21	0.0084	1.67	1.31216	0.18	0.0834666	0.18	0.123119
MD09G1168300	4	module2	Yes	Terpenoid cyclases family protein	M16.1 // secondary metabolism.isoprenoids /// M16.1.5 // secondary metabolism.isoprenoids.terpenoids	3.8	0.00384	-1.47	0.83	-5.6	0.000189	5.01	3.85516	0.85	0.323471	1.37	1.24046
MD09G1174600	2	module2	Yes	GDSL-motif lipase 3	M26.28 // misc.GDSL-motif lipase	9.76	0.00323	2.01	0.8	-4.86	0.13	0.76	0.421505	0.15	0.136717	0.09	0.0634429
MD09G1174700	4	module2	Yes	GDSL lipase 1	M26.28 // misc.GDSL-motif lipase	4.34	0.0017	-1.08	1	-4.69	0.00229	3.7	1.39701	0.75	0.387158	0.9	0.250466
MD09G1175100	4	module2	Yes	GDSL lipase 1	M26.28 // misc.GDSL-motif lipase	4.59	0.00112	1.28	1	-3.6	0.03	3.89	1.35969	1.04	0.747858	0.91	0.331097
MD09G1177800	4	module2	Yes	Aldolase-type TIM barrel family protein	M1.2.2 // PS.photorespiration.glycolate oxydase	2.42	0.00622	-1.44	0.57	-3.5	5.25e-05	34.79	11.0763	9.74	4.84241	15.33	8.35869
MD09G1183800	2	module2	Yes	myb domain protein 66	M16.5.1.2.3 // secondary metabolism.sulfur-containing.glucosinolates.regulation.indole /// M27.3.25 // RNA.regulation of transcription.MYB domain transcription factor family /// M30.2.99 // signalling.receptor kinases.misc	2.12	0.03	1.1	1	-1.93	0.24	8.2	2.09175	4.1	1.44276	4.11	0.860039
MD09G1187500	4	module2	Yes	NDR1/HIN1-like 25	M20.1 // stress.biotic	2.87	0.02	-1.24	1	-3.57	0.01	13.19	8.45668	3.56	0.298371	4.81	2.61237
MD09G1192100	4	module2	Yes	Glycosyl hydrolases family 32 protein	M2.2.1.3.2 // major CHO metabolism.degradation.sucrose.invertases.cell wall /// M3.5 // minor CHO metabolism.others	8.13	4.03e-08	1.03	1	-7.89	1.62e-07	16.23	11.3069	2	1.21264	2.12	0.805274
MD09G1204300	4	module2	Yes	ABC-2 and Plant PDR ABC-type transporter family protein	M34.16 // transport.ABC transporters and multidrug resistance systems	4.18	0.03	-1.67	0.83	-7	0.00341	0.95	0.746073	0.13	0.112953	0.24	0.0694622
MD09G1240700	4	module2	Yes	RING/U-box superfamily protein	M29.5.11.4.2 // protein.degradation.ubiquitin.E3.RING	5.13	0.00957	1.04	1	-4.91	0.04	4.5	2.82431	0.88	0.660827	0.92	0.461835
MD09G1269000	2	module2	Yes	putative	M26.9 // misc.glutathione S transferases	1.64	0.04	1.3	0.54	-1.26	1	38.85	12.5256	30.12	10.1282	25.01	3.81883
MD09G1276300	4	module2	Yes	glutamate decarboxylase	M13.1.1.1.1 // amino acid metabolism.synthesis.central amino acid metabolism.GABA.Glutamate decarboxylase	4.01	8.27e-09	1.43	0.47	-2.8	0.000178	17.36	7.6422	6.04	0.636468	4.62	1.31206
MD09G1293400	2	module2	Yes	NAD(P)-binding Rossmann-fold superfamily protein	M26.22 // misc.short chain dehydrogenase/reductase (SDR)	3.09	0.00423	1.48	0.69	-2.09	0.38	27.03	8.78863	12.66	7.81325	9.39	8.82344
MD10G1013100	2	module2	Yes	Nodulin MtN3 family protein	M33.99 // development.unspecified	5.8	0.00721	2.04	0.62	-2.85	0.58	2.76	2.59051	0.89	0.768071	0.5	0.360867
MD10G1021700	1	module2	Yes	No annotation	M35.2 // not assigned.unknown	2.07	0.57	-4.07	0.13	-8.4	0.01	4.12	3.76525	0.43	0.323419	2	1.57116
MD10G1035800	7	module2	Yes	Pyridoxal phosphate (PLP)-dependent transferases superfamily protein	M16.5.99.1 // secondary metabolism.sulfur-containing.misc.alliinase	47.88	0	4.25	0.00993	-11.27	5.34e-08	22.22	15.8098	1.95	1.27722	0.49	0.343948
MD10G1050200	2	module2	Yes	EXORDIUM like 2	M30.1 // signalling.in sugar and nutrient physiology	2.39	0.00242	1.16	1	-2.06	0.06	144.32	106.5	67.46	19.2766	63.4	8.34416
MD10G1053200	4	module2	Yes	2-oxoglutarate (2OG) and Fe(II)-dependent oxygenase superfamily protein	M16.8.3 // secondary metabolism.flavonoids.dihydroflavonols /// M26.7 // misc.oxidases - copper, flavone etc	9.83	7.71e-05	1.77	0.76	-5.56	0.02	41.44	26.4459	7.15	7.4229	4.52	4.04694
MD10G1054100	4	module2	Yes	beta carbonic anhydrase 5	M8.3 // TCA / org transformation.carbonic anhydrases	-2.02	0.0039	-1.04	1	1.95	0.02	7.32	2.6209	14.34	3.46665	16.11	1.06334
MD10G1061100	2	module2	Yes	SAUR-like auxin-responsive protein family	M17.2.3 // hormone metabolism.auxin.induced-regulated-responsive-activated	2.82	0.03	1.3	1	-2.17	0.47	10.09	1.36578	4.76	1.10702	4.04	1.32814
MD10G1061300	2	module2	Yes	SAUR-like auxin-responsive protein family	M17.2.3 // hormone metabolism.auxin.induced-regulated-responsive-activated	1.82	0.00453	1.27	0.59	-1.44	0.52	52.19	9.65083	35.69	4.00256	30.84	7.75246
MD10G1063600	4	module2	Yes	fructose-bisphosphate aldolase 2	M1.3.6 // PS.calvin cycle.aldolase	-2.9	8.1e-08	1.06	1	3.09	2.73e-08	51.69	11.1549	157.07	30.4837	161.08	45.295
MD10G1065800	4	module2	Yes	xylulose kinase-1	M3.7 // minor CHO metabolism.sugar kinases	-3.31	0.01	1.63	0.58	5.39	0.00016	0.7	0.454789	4.02	0.597962	2.65	1.4105
MD10G1078000	4	module2	Yes	unknown seed protein like 1	M35.1 // not assigned.no ontology	1.69	0.01	-1.02	1	-1.73	0.03	64.05	17.0805	36.42	9.63847	40.28	7.48741
MD10G1078100	5	module2	Yes	Protein of unknown function	M35.2 // not assigned.unknown	1.63	0.18	-2.03	0.03	-3.32	1.49e-05	41.31	11.6448	12.38	5.63166	27.26	11.2863
MD10G1098900	2	module2	Yes	basic helix-loop-helix (bHLH) DNA-binding superfamily protein	M17.5.3 // hormone metabolism.ethylene.induced-regulated-responsive-activated	2.76	0.02	1.2	1	-2.29	0.24	3.85	1.30892	1.59	0.657318	1.46	0.435163
MD10G1102700	2	module2	Yes	Leucine-rich repeat (LRR) family protein	M35.1 // not assigned.no ontology	1.59	0.03	1.1	1	-1.44	0.39	88.44	25.3424	60.5	3.37889	59.46	6.71607
MD10G1108400	4	module2	Yes	magnesium transporter 4	M34.14 // transport.unspecified cations	2.83	0.000598	1.06	1	-2.66	0.0046	19.2	3.21369	7.05	3.89068	7.3	3.36715
MD10G1108800	2	module2	Yes	ARM repeat superfamily protein	M35.2 // not assigned.unknown	3.45	0.01	1.53	0.79	-2.26	0.51	4.06	0.772658	1.71	0.548718	1.24	0.488023
MD10G1148300	2	module2	Yes	alpha/beta-Hydrolases superfamily protein	M35.1 // not assigned.no ontology	-2.96	0.02	-1.08	1	2.73	0.15	1.01	0.599632	2.67	0.778909	3.14	0.681029
MD10G1153400	4	module2	Yes	receptor-like protein kinase-related family protein	M35.2 // not assigned.unknown	7.78	5.61e-05	1.34	1	-5.82	0.00251	13.29	8.18332	2.26	1.45891	1.86	1.35809
MD10G1171100	4	module2	Yes	GDSL-like Lipase/Acylhydrolase superfamily protein	M26.28 // misc.GDSL-motif lipase	-3.5	3.31e-06	1.49	0.42	5.21	7.3e-10	12.2	7.73404	64.81	16.6788	47.19	7.92019
MD10G1173200	2	module2	Yes	pfkB-like carbohydrate kinase family protein	M3.5 // minor CHO metabolism.others	3.08	0.00782	1.55	0.65	-1.98	0.58	2.16	0.321144	1.06	0.229401	0.75	0.155885
MD10G1173300	4	module2	Yes	No annotation	M35.2 // not assigned.unknown	-424.93	0.00125	1.46	0.84	619.12	0.00142	0	0	5.44	1.99867	4.15	2.26568
MD10G1174000	4	module2	Yes	No annotation	M35.2 // not assigned.unknown	-6.16	3.6e-05	-1.24	1	4.98	0.00134	1.1	1.09877	5.62	0.637724	7.56	1.33047
MD10G1176100	4	module2	Yes	Long-chain fatty alcohol dehydrogenase family protein	M35.2 // not assigned.unknown	13.63	0.00135	1.49	1	-9.16	0.01	0.3	0.177106	0.03	0.0221736	0.02	0.0125831
MD10G1184700	4	module2	Yes	No annotation	M34.7 // transport.phosphate	1.75	0.04	-1.22	0.85	-2.13	0.006	12.97	3.71379	5.92	0.512413	7.79	2.34692
MD10G1185400	4	module2	Yes	2-oxoglutarate (2OG) and Fe(II)-dependent oxygenase superfamily protein	M16.8.3 // secondary metabolism.flavonoids.dihydroflavonols	59.54	0.00103	2.14	1	-27.77	0.000403	0.81	0.258005	0.02	0.015	0.00842	0.015
MD10G1191600	2	module2	Yes	Transmembrane amino acid transporter family protein	M34.3 // transport.amino acids	2.96	0.03	1.68	0.6	-1.76	1	2.1	0.486176	1.15	0.283122	0.78	0.338674
MD10G1195200	4	module2	Yes	2-oxoglutarate (2OG) and Fe(II)-dependent oxygenase superfamily protein	M17.6.1 // hormone metabolism.gibberelin.synthesis-degradation /// M26.14 // misc.oxygenases	20.32	2.04e-07	2.16	0.57	-9.43	0.000504	7.84	6.49444	0.82	0.665301	0.42	0.299889
MD10G1203800	2	module2	Yes	activator of spomin::LUC2	M30.1 // signalling.in sugar and nutrient physiology	2.2	0.00577	1.13	1	-1.95	0.09	11.65	0.979319	5.87	0.904286	5.78	1.42401
MD10G1213200	4	module2	Yes	No annotation	M35.2 // not assigned.unknown	19.45	6.04e-11	1.69	0.72	-11.53	4.46e-07	69.72	50.9971	5.89	5.40152	3.81	2.4345
MD10G1220200	1	module2	Yes	ABC transporter family protein	M34.16 // transport.ABC transporters and multidrug resistance systems	2.32	0.06	-1.31	0.94	-3.03	0.02	2.79	1.16723	0.89	0.357433	1.27	0.175381
MD10G1240500	4	module2	Yes	polypeptide 1	M26.10 // misc.cytochrome P450	3.63	0.00665	-1.05	1	-3.82	0.01	6.8	4.51394	1.74	0.958506	1.95	1.38878
MD10G1244300	4	module2	Yes	FAD-binding Berberine family protein	M16.4.1 // secondary metabolism.N misc.alkaloid-like /// M26.8 // misc.nitrilases, *nitrile lyases, berberine bridge enzymes, reticuline oxidases, troponine reductases	9.51	6.19e-07	1.74	0.63	-5.45	0.000956	5.51	3.45647	0.97	0.573839	0.61	0.19883
MD10G1283000	4	module2	Yes	GDSL-like Lipase/Acylhydrolase superfamily protein	M26.28 // misc.GDSL-motif lipase	-1.59	0.01	1.04	1	1.65	0.02	31.25	3.53069	51.77	8.7172	54.01	2.89505
MD10G1284700	2	module2	Yes	sodium/calcium exchanger family protein / calcium-binding EF hand family protein	M30.3 // signalling.calcium	6.89	0.03	-1.03	1	-7.11	0.07	0.35	0.214864	0.04	0.030957	0.05	0.0382971
MD10G1293600	4	module2	Yes	Protein of unknown function (DUF506)	M35.2 // not assigned.unknown	7.12	2.34e-06	2.07	0.29	-3.44	0.03	23.25	20.0998	6.44	5.49361	3.42	0.862685
MD10G1299400	4	module2	Yes	Ycf1 protein	M35.2 // not assigned.unknown	2.7	0.000202	-1.18	1	-3.2	1.49e-05	38.87	22.6045	11.72	1.15568	15.19	4.22253
MD10G1306800	1	module2	Yes	S-locus lectin protein kinase family protein	M29.4 // protein.postranslational modification /// M30.2.24 // signalling.receptor kinases.S-locus glycoprotein like	4.34	0.06	-1.52	1	-6.59	0.03	0.4	0.25786	0.05	0.0238048	0.1	0.0443471
MD10G1317500	4	module2	Yes	Leucine-rich receptor-like protein kinase family protein	M20.1 // stress.biotic /// M30.2.10 // signalling.receptor kinases.leucine rich repeat X	4.33	0.01	-1.03	1	-4.47	0.03	1.21	0.933037	0.25	0.0518813	0.28	0.0387298
MD10G1324500	1	module2	Yes	WRKY family transcription factor	M27.3.32 // RNA.regulation of transcription.WRKY domain transcription factor family	1.97	0.43	-2.12	0.44	-4.18	0.05	0.93	0.51049	0.21	0.035	0.51	0.203367
MD10G1327100	1	module2	Yes	No annotation	M35.2 // not assigned.unknown	3.66	0.23	-6.86	0.13	-25.1	0.00233	3.1	2.87629	0.12	0.180647	0.83	0.703011
MD10G1327200	1	module2	Yes	P-loop containing nucleoside triphosphate hydrolases superfamily protein	M35.2 // not assigned.unknown	3.79	0.3	-4.27	0.36	-16.15	0.02	2.82	2.43366	0.16	0.325	0.74	0.842986
MD10G1328100	4	module2	Yes	ethylene-forming enzyme	M17.5.1.2 // hormone metabolism.ethylene.synthesis-degradation.1-aminocyclopropane-1-carboxylate oxidase	2.75	5.28e-05	-1.43	0.44	-3.94	1.44e-08	60.16	27.9433	14.96	4.09533	23.09	9.44492
MD11G1002900	1	module2	Yes	and a TPR region	M35.2 // not assigned.unknown	-1.3	0.23	1.2	0.58	1.56	0.03	24.01	2.59512	37.13	3.35298	33.39	3.87093
MD11G1019000	4	module2	Yes	Leucine-rich receptor-like protein kinase family protein	M20.1 // stress.biotic /// M30.2.10 // signalling.receptor kinases.leucine rich repeat X	12.88	0.000107	1.96	0.74	-6.57	0.02	1.96	1.90223	0.28	0.179072	0.15	0.135892
MD11G1027800	1	module2	Yes	Protein of unknown function	M35.2 // not assigned.unknown	1.63	0.33	-1.5	0.56	-2.45	0.05	5.36	1.51667	2.14	0.795545	3.48	1.56289
MD11G1038900	4	module2	Yes	Aldolase superfamily protein	M1.3.6 // PS.calvin cycle.aldolase /// M4.1.10 // glycolysis.cytosolic branch.aldolase /// M4.3.10 // glycolysis.unclear/dually targeted.aldolase	-1.96	0.03	1.48	0.41	2.9	0.000256	5.36	2.23975	15.5	5.81505	11.41	2.77858
MD11G1062400	4	module2	Yes	UDP-Glycosyltransferase superfamily protein	M26.2 // misc.UDP glucosyl and glucoronyl transferases	23.82	0.00014	2.68	0.66	-8.9	0.00517	2.34	0.995435	0.25	0.163809	0.09	0.0830161
MD11G1070900	1	module2	Yes	Plant protein of unknown function (DUF828)	M35.2 // not assigned.unknown	-1.65	0.11	1.23	0.85	2.03	0.03	6.65	2.09421	13.72	2.20705	12.07	2.94116
MD11G1091800	2	module2	Yes	polypeptide 26	M26.10 // misc.cytochrome P450	2.5	0.000423	1.26	0.8	-1.98	0.05	12.18	3.3061	5.99	1.62147	5.1	0.886167
MD11G1101400	2	module2	Yes	Leucine-rich repeat protein kinase family protein	M30.2.12 // signalling.receptor kinases.leucine rich repeat XII	3.84	0.03	1.57	0.86	-2.44	0.68	0.99	0.58748	0.38	0.269691	0.26	0.110151
MD11G1157200	4	module2	Yes	polypeptide 1	M26.10 // misc.cytochrome P450	50.83	1.09e-06	2.94	0.59	-17.31	5.18e-05	1.63	1.30201	0.08	0.0768115	0.03	0.0275379
MD11G1157300	2	module2	Yes	polypeptide 1	M26.10 // misc.cytochrome P450	22.31	0.00673	2.21	0.96	-10.09	0.05	0.48	0.468686	0.04	0.0294392	0.02	0.0262996
MD11G1159100	4	module2	Yes	pleiotropic drug resistance 6	M34.16 // transport.ABC transporters and multidrug resistance systems	4.11	0.00108	-1.74	0.51	-7.16	1.86e-06	4.48	2.69269	0.61	0.371068	1.14	0.524786
MD11G1178400	4	module2	Yes	aldehyde oxidase 4	M17.1.1 // hormone metabolism.abscisic acid.synthesis-degradation /// M17.1.1.1.12 // hormone metabolism.abscisic acid.synthesis-degradation.synthesis.abscisic aldehyde oxidase /// M26.1 // misc.misc2	2.79	0.03	-1.29	1	-3.6	0.01	1.3	0.695318	0.35	0.0946925	0.49	0.141421
MD11G1189000	7	module2	Yes	Glycosyl hydrolase superfamily protein	M26.4.1 // misc.beta 1,3 glucan hydrolases.glucan endo-1,3-beta-glucosidase	12.01	0	2.95	0.00637	-4.07	0.000122	51.98	41.5194	12.46	6.74539	4.52	1.78177
MD11G1202000	1	module2	Yes	Ribosomal protein S10p/S20e family protein	M29.2.1.1.1.1.10 // protein.synthesis.ribosomal protein.prokaryotic.chloroplast.30S subunit.S10	-1.44	0.12	1.18	0.79	1.7	0.03	19.23	1.70366	32.75	2.71961	30.2	4.12777
MD11G1203300	4	module2	Yes	multidrug resistance-associated protein 3	M34.16 // transport.ABC transporters and multidrug resistance systems	3.01	0.00109	1.01	1	-2.97	0.00387	4.61	2.12442	1.53	0.691978	1.64	0.574014
MD11G1203600	4	module2	Yes	multidrug resistance-associated protein 3	M34.16 // transport.ABC transporters and multidrug resistance systems	3.39	8.59e-05	-1.07	1	-3.62	7.09e-05	5.3	2.49262	1.43	0.545733	1.64	0.457311
MD11G1207300	1	module2	Yes	Bifunctional inhibitor/lipid-transfer protein/seed storage 2S albumin superfamily protein	M26.21 // misc.protease inhibitor/seed storage/lipid transfer protein (LTP) family protein	2.21	0.13	-1.51	0.73	-3.33	0.02	58.49	12.8116	16.97	13.6899	27.95	18.3274
MD11G1220600	4	module2	Yes	Cytochrome P450 superfamily protein	M16.2.1.8 // secondary metabolism.phenylpropanoids.lignin biosynthesis.F5H /// M16.8.3.3 // secondary metabolism.flavonoids.dihydroflavonols.flavonoid 3-monooxygenase /// M26.10 // misc.cytochrome P450	17.52	3.58e-09	2.29	0.36	-7.64	0.000126	5.49	3.83994	0.7	0.301814	0.33	0.241022
MD11G1222700	6	module2	Yes	Nucleolar GTP-binding protein	M29.2.2.1 // protein.synthesis.ribosome biogenesis.export from nucleus /// M30.5 // signalling.G-proteins	401.33	1.16e-08	201.52	3.85e-06	-1.99	0.64	3.41	1.4426	1.63	0.435306	0.00534	0.01
MD11G1231100	4	module2	Yes	S-locus lectin protein kinase family protein	M29.4 // protein.postranslational modification /// M30.2.24 // signalling.receptor kinases.S-locus glycoprotein like	5.38	2.89e-05	1.23	1	-4.39	0.00107	5.53	3.96351	1.2	0.475149	1.08	0.422167
MD11G1232500	4	module2	Yes	S-locus lectin protein kinase family protein	M29.4 // protein.postranslational modification /// M30.2.24 // signalling.receptor kinases.S-locus glycoprotein like	5.92	0.00128	1.21	1	-4.89	0.02	2.55	2.33941	0.5	0.277248	0.45	0.240607
MD11G1246600	4	module2	Yes	Protein of unknown function (DUF2921)	M35.2 // not assigned.unknown	2.69	0.01	-1.17	1	-3.13	0.00998	7.05	5.47717	2.17	1.2607	2.74	0.649102
MD11G1247400	4	module2	Yes	Concanavalin A-like lectin protein kinase family protein	M26.16 // misc.myrosinases-lectin-jacalin	7.86	0.000173	1.7	0.78	-4.63	0.02	4.79	2.61392	0.98	0.517969	0.63	0.350095
MD11G1255700	2	module2	Yes	homeobox protein 52	M27.3.22 // RNA.regulation of transcription.HB,Homeobox transcription factor family	4.44	0.03	1.15	1	-3.85	0.17	2.36	1.2692	0.59	0.241247	0.54	0.289655
MD11G1271400	2	module2	Yes	senescence-related gene 1	M16.8.3 // secondary metabolism.flavonoids.dihydroflavonols /// M16.8.4 // secondary metabolism.flavonoids.flavonols	3.81	0.000878	1.42	0.82	-2.69	0.08	4.96	2.09005	1.74	0.68864	1.36	0.314152
MD11G1272000	4	module2	Yes	senescence-related gene 1	M16.8.3 // secondary metabolism.flavonoids.dihydroflavonols /// M16.8.4 // secondary metabolism.flavonoids.flavonols	5.02	0.000112	1.33	0.97	-3.77	0.00729	5.18	3.77872	1.3	0.248914	1.05	0.349798
MD11G1287900	4	module2	Yes	Eukaryotic aspartyl protease family protein	M29.5.4 // protein.degradation.aspartate protease	20.14	2.54e-06	1.25	1	-16.12	3.08e-05	5.45	5.99028	0.31	0.12261	0.27	0.117331
MD11G1304200	2	module2	Yes	putative indole-3-acetic acid-amido synthetase GH3.9	M17.2.3 // hormone metabolism.auxin.induced-regulated-responsive-activated	2.66	0.01	1.11	1	-2.41	0.11	6.81	3.2328	2.73	1.02698	2.65	1.52454
MD11G1307800	4	module2	Yes	alpha/beta-Hydrolases superfamily protein	M26.1 // misc.misc2	2.26	2e-05	1.31	0.45	-1.72	0.04	61.33	15.9778	34.98	9.91272	28.93	3.56573
MD11G1308400	2	module2	Yes	No annotation	M35.2 // not assigned.unknown	3.98	0.04	2.57	0.31	-1.55	1	2.67	1.18233	1.63	1.21585	0.67	0.539784
MD11G1316800	4	module2	Yes	myb domain protein 12	M27.3.25 // RNA.regulation of transcription.MYB domain transcription factor family	-1.99	0.04	1.15	1	2.28	0.03	3.41	1.56244	8.04	1.68358	7.64	1.58935
MD12G1024300	1	module2	Yes	Basic-leucine zipper (bZIP) transcription factor family protein	M27.3.35 // RNA.regulation of transcription.bZIP transcription factor family	3.21	0.21	-4.04	0.38	-12.96	0.03	0.64	0.383091	0.03	0.02	0.16	0.0561991
MD12G1028500	4	module2	Yes	2-oxoglutarate (2OG) and Fe(II)-dependent oxygenase superfamily protein	M16.5.1.1.1.13 // secondary metabolism.sulfur-containing.glucosinolates.synthesis.aliphatic.2-oxoglutarate-dependent dioxygenase /// M17.5.1 // hormone metabolism.ethylene.synthesis-degradation /// M21.2 // redox.ascorbate and glutathione	27.57	8.5e-09	2.92	0.28	-9.45	0.000308	6.5	3.63801	0.67	0.4627	0.25	0.216179
MD12G1056900	2	module2	Yes	actin-11	M31.1 // cell.organisation /// M31.1.1.1.1 // cell.organisation.cytoskeleton.actin.Actin	-1.69	0.02	-1.06	1	1.6	0.18	32.05	7.52588	51.2	12.7978	58.76	7.22822
MD12G1079300	2	module2	Yes	heat shock transcription factor B3	M27.3.23 // RNA.regulation of transcription.HSF,Heat-shock transcription factor family	7.04	0.000107	2.31	0.31	-3.05	0.16	3.47	2.14221	1.09	0.0499166	0.5	0.113248
MD12G1089500	2	module2	Yes	Glycosyl hydrolase superfamily protein	M26.4.1 // misc.beta 1,3 glucan hydrolases.glucan endo-1,3-beta-glucosidase	4.51	0.00554	1.26	1	-3.57	0.09	8.72	4.7634	2.37	2.01162	2.04	1.03532
MD12G1103500	7	module2	Yes	O-methyltransferase family protein	M26.6 // misc.O-methyl transferases	3	4.18e-13	1.74	0.00335	-1.73	0.00698	35.99	8.22095	20.62	4.03172	12.91	1.39765
MD12G1109400	2	module2	Yes	xyloglucan endotransglucosylase/hydrolase 32	M10.7 // cell wall.modification	1.71	0.02	1.39	0.34	-1.23	1	85.19	26.426	68.1	21.6094	53.15	11.4585
MD12G1138500	2	module2	Yes	arginine biosynthesis protein ArgJ family	M13.1.2.3.2 // amino acid metabolism.synthesis.glutamate family.arginine.acetylglutamate kinase	1.72	0.01	1.26	0.64	-1.37	0.8	12.73	2.15087	9.14	1.44888	7.82	0.904152
MD12G1150100	4	module2	Yes	cysteine-rich RLK (RECEPTOR-like protein kinase) 8	M30.2.17 // signalling.receptor kinases.DUF 26	3.18	0.00463	1.11	1	-2.86	0.04	1.59	0.859821	0.53	0.151959	0.51	0.17557
MD12G1151200	2	module2	Yes	lectin protein kinase family protein	M30.2.24 // signalling.receptor kinases.S-locus glycoprotein like	26.81	0.02	5.15	0.53	-5.2	0.22	0.18	0.0684957	0.03	0.0340343	0.00455	0.01
MD12G1158600	2	module2	Yes	chaperone protein dnaJ-related	M29.6 // protein.folding	1.61	0.02	1.25	0.54	-1.29	0.97	50.53	6.97992	38.52	7.82835	33.44	5.30647
MD12G1162100	4	module2	Yes	glycerol-3-phosphate acyltransferase 6	M11.3 // lipid metabolism.Phospholipid synthesis	-2.04	0.02	1.09	1	2.23	0.02	11.28	3.2998	25.9	7.12557	25.73	6.26301
MD12G1182900	2	module2	Yes	Protein of unknown function (DUF567)	M35.2 // not assigned.unknown	4.38	0.00697	1.38	1	-3.17	0.16	2.8	1.37599	0.85	0.350844	0.7	0.227651
MD12G1184600	4	module2	Yes	Peroxidase superfamily protein	M26.12 // misc.peroxidases	-2.66	0.01	1.09	1	2.9	0.01	31.86	32.4202	95.42	17.6779	94.96	34.3927
MD12G1185400	2	module2	Yes	SOS3-interacting protein 4	M29.4 // protein.postranslational modification	1.82	0.05	1.35	0.61	-1.35	1	7.45	1.73717	5.17	0.649275	4.21	0.361386
MD12G1189900	1	module2	Yes	WRKY DNA-binding protein 46	M27.3.32 // RNA.regulation of transcription.WRKY domain transcription factor family	4.66	0.15	-4.47	0.37	-20.85	0.0084	1.7	2.06361	0.06	0.0789515	0.36	0.167133
MD12G1194200	4	module2	Yes	calmodulin like 42	M30.3 // signalling.calcium	7.54	4.35e-05	1.5	0.89	-5.05	0.006	16.98	11.9536	3.25	2.5075	2.33	0.696724
MD12G1199300	1	module2	Yes	Low temperature and salt responsive protein family	M35.2 // not assigned.unknown	-1.37	0.25	1.27	0.54	1.74	0.03	124.87	29.7934	217.74	25.3109	185.84	38.5176
MD12G1204600	2	module2	Yes	basic helix-loop-helix (bHLH) DNA-binding superfamily protein	M27.3.6 // RNA.regulation of transcription.bHLH,Basic Helix-Loop-Helix family	1.96	0.00107	1.45	0.19	-1.35	0.85	29.55	3.80976	21.42	3.1624	16.1	3.30112
MD12G1220900	2	module2	Yes	amidase 1	M26.8 // misc.nitrilases, *nitrile lyases, berberine bridge enzymes, reticuline oxidases, troponine reductases	2.11	0.00834	1.39	0.54	-1.52	0.76	14.35	4.56482	9.19	1.05554	7.09	2.54535
MD12G1236000	2	module2	Yes	O-acetylserine (thiol) lyase (OAS-TL) isoform A1	M13.1.5.3.1 // amino acid metabolism.synthesis.serine-glycine-cysteine group.cysteine.OASTL	3.54	0.00135	1.46	0.74	-2.42	0.15	10.45	2.69835	4.26	2.73329	3.14	2.43481
MD12G1243700	1	module2	Yes	winged-helix DNA-binding transcription factor family protein	M35.2 // not assigned.unknown	-1.43	0.1	1.14	0.9	1.63	0.04	130.53	10.1909	211.45	10.8461	202.13	49.3223
MD12G1246700	4	module2	Yes	threonine aldolase 1	M13.2.5.2 // amino acid metabolism.degradation.serine-glycine-cysteine group.glycine	2.41	3.69e-06	1.03	1	-2.35	2.14e-05	42.34	10.115	17.67	5.60494	18.77	4.06598
MD12G1251100	2	module2	Yes	Protein kinase superfamily protein	M11.9.3.3 // lipid metabolism.lipid degradation.lysophospholipases.glycerophosphodiester phosphodiesterase /// M30.2.15 // signalling.receptor kinases.thaumatin like /// M30.2.16 // signalling.receptor kinases.Catharanthus roseus-like RLK1 /// M30.2.20 // signalling.receptor kinases.wheat LRK10 like	19.88	0.00138	5.48	0.2	-3.63	0.54	0.55	0.323831	0.14	0.159034	0.03	0.0340343
MD12G1251200	2	module2	Yes	Protein kinase superfamily protein	M11.9.3.3 // lipid metabolism.lipid degradation.lysophospholipases.glycerophosphodiester phosphodiesterase /// M30.2.15 // signalling.receptor kinases.thaumatin like /// M30.2.16 // signalling.receptor kinases.Catharanthus roseus-like RLK1 /// M30.2.20 // signalling.receptor kinases.wheat LRK10 like	6.6	0.00455	2.95	0.26	-2.23	0.96	0.63	0.32414	0.27	0.166608	0.1	0.0270801
MD12G1252500	4	module2	Yes	GDSL-like Lipase/Acylhydrolase superfamily protein	M26.28 // misc.GDSL-motif lipase	-1.84	0.0039	1.17	0.88	2.16	0.000286	106.57	20.0624	229.99	41.9505	213.58	32.7136
MD13G1005200	4	module2	Yes	Protein of unknown function	M35.2 // not assigned.unknown	9.78	0.00133	-1.69	0.98	-16.52	0.000302	0.91	0.617009	0.04	0.0369685	0.09	0.0623832
MD13G1041700	2	module2	Yes	Protein of unknown function	M35.2 // not assigned.unknown	6.2	0.00185	1.54	0.91	-4.04	0.06	4.38	1.39045	1.03	0.193735	0.76	0.561983
MD13G1059300	1	module2	Yes	K-box region and MADS-box transcription factor family protein	M27.3.24 // RNA.regulation of transcription.MADS box transcription factor family /// M33.99 // development.unspecified	-1.59	0.17	1.34	0.59	2.13	0.02	5.3	1.9016	11.31	1.34083	9.17	0.830903
MD13G1088200	1	module2	Yes	MLP-like protein 423	M20.2.99 // stress.abiotic.unspecified	-1.49	0.25	1.36	0.54	2.04	0.03	119.99	53.4182	247.98	56.5809	197.17	36.6064
MD13G1090600	2	module2	Yes	aldehyde dehydrogenase 2B7	M5.10 // fermentation.aldehyde dehydrogenase	1.58	0.00817	1.03	1	-1.54	0.05	36.99	4.73092	23.54	2.61626	24.87	0.918622
MD13G1095000	2	module2	Yes	Plant protein 1589 of unknown function	M35.1 // not assigned.no ontology	-2.25	0.03	1.02	1	2.3	0.08	4.71	2.35968	10.59	2.19609	11.29	2.20161
MD13G1098700	2	module2	Yes	GDSL-like Lipase/Acylhydrolase superfamily protein	M26.28 // misc.GDSL-motif lipase	3.2	0.00256	1.42	0.76	-2.25	0.21	10.13	7.04026	4.28	2.3564	3.3	1.54785
MD13G1122100	4	module2	Yes	WRKY DNA-binding protein 75	M27.3.32 // RNA.regulation of transcription.WRKY domain transcription factor family	6.67	3.54e-05	1.84	0.53	-3.63	0.03	4.45	2.11963	1.19	0.463995	0.71	0.4268
MD13G1160500	4	module2	Yes	No annotation	M35.2 // not assigned.unknown	4.67	2.57e-06	1.46	0.67	-3.2	0.00253	18.28	5.79402	5.66	3.01252	4.19	0.754514
MD13G1160600	4	module2	Yes	MLP-like protein 423	M35.2 // not assigned.unknown	8.71	7.81e-13	1.37	0.8	-6.37	8.52e-09	125.68	83.128	19.47	10.1069	15.21	5.32696
MD13G1160700	4	module2	Yes	MLP-like protein 423	M35.2 // not assigned.unknown	4.47	8.9e-07	1.21	1	-3.68	0.000101	291.53	160.294	78.7	42.6716	69.73	16.883
MD13G1161200	4	module2	Yes	MLP-like protein 423	M35.2 // not assigned.unknown	9.63	0	1.67	0.39	-5.77	8.73e-08	80.98	57.4287	13.82	5.76343	8.88	3.10611
MD13G1161400	4	module2	Yes	MLP-like protein 423	M35.2 // not assigned.unknown	6.97	3.58e-09	1.94	0.2	-3.59	0.00142	2203.91	1446.87	603.59	343.066	335.58	102.726
MD13G1173100	1	module2	Yes	Uncharacterised protein family (UPF0497)	M35.1 // not assigned.no ontology	-1.44	0.18	1.33	0.45	1.92	0.0084	23.68	7.37735	45.63	7.35894	37.39	7.27265
MD13G1180400	1	module2	Yes	glutamine synthetase 2	M12.2.2 // N-metabolism.ammonia metabolism.glutamine synthetase	-1.34	0.24	1.23	0.61	1.64	0.03	25.44	4.62817	41.84	5.50263	37.18	6.407
MD13G1208400	2	module2	Yes	potato inhibitor I-type family protein	M35.2 // not assigned.unknown	7.98	0.00381	3.12	0.29	-2.56	0.86	3.38	2.95316	1.18	0.764477	0.44	0.332716
MD13G1208500	4	module2	Yes	potato inhibitor I-type family protein	M20.1 // stress.biotic /// M29.5 // protein.degradation	10.01	0.000179	2	0.66	-4.99	0.04	6.75	6.90311	1.23	0.590106	0.69	0.296465
MD13G1208700	4	module2	Yes	potato inhibitor I-type family protein	M35.2 // not assigned.unknown	27.12	4.7e-07	3.38	0.27	-8.03	0.0037	10.52	6.36935	1.3	1.62174	0.38	0.25807
MD13G1215600	2	module2	Yes	Protein phosphatase 2C family protein	M29.4 // protein.postranslational modification	2.95	0.00651	1.48	0.69	-1.98	0.48	6.12	1.95357	2.95	1.35488	2.19	0.345012
MD13G1243500	2	module2	Yes	Protein of unknown function	M35.2 // not assigned.unknown	3.61	0.000224	1.55	0.54	-2.33	0.1	16.47	7.40543	6.8	2.45906	4.7	1.23389
MD13G1264800	1	module2	Yes	transferring glycosyl groups	M35.2 // not assigned.unknown	-1.5	0.07	1.5	0.08	2.25	1.48e-05	17.19	3.79553	39.32	2.23719	28.46	3.24188
MD13G1282100	2	module2	Yes	Nucleotide-diphospho-sugar transferases superfamily protein	M10.4 // cell wall.pectin synthesis	117.89	0.05	52.56	0.17	-2.24	1	0.92	0.579044	0.32	0.243499	0	0
MD14G1028700	4	module2	Yes	2-oxoglutarate (2OG) and Fe(II)-dependent oxygenase superfamily protein	M16.5.1.1.1.13 // secondary metabolism.sulfur-containing.glucosinolates.synthesis.aliphatic.2-oxoglutarate-dependent dioxygenase /// M17.5.1 // hormone metabolism.ethylene.synthesis-degradation /// M21.2 // redox.ascorbate and glutathione	7.15	0.00358	1.1	1	-6.51	0.01	1	0.536182	0.15	0.0287228	0.16	0.134784
MD14G1039900	2	module2	Yes	plant U-box 24	M27.3.64 // RNA.regulation of transcription.PHOR1	5.05	0.01	1.73	0.8	-2.93	0.53	3.82	2.74302	1.26	1.20978	0.78	0.534478
MD14G1044100	2	module2	Yes	Protein of unknown function	M35.2 // not assigned.unknown	8.66	0.02	3.39	0.42	-2.55	1	1.08	0.472255	0.37	0.322219	0.14	0.12816
MD14G1045500	4	module2	Yes	alpha/beta-Hydrolases superfamily protein	M35.1 // not assigned.no ontology	10.44	0.00559	1.25	1	-8.32	0.03	1.17	1.24663	0.12	0.0759386	0.11	0.103401
MD14G1075200	2	module2	Yes	heat shock transcription factor B3	M20.2.1 // stress.abiotic.heat /// M27.3.23 // RNA.regulation of transcription.HSF,Heat-shock transcription factor family	3.75	0.04	-1.18	1	-4.42	0.05	5.36	3.13578	1.15	0.754233	1.53	0.442945
MD14G1075400	4	module2	Yes	heat shock transcription factor B3	M27.3.23 // RNA.regulation of transcription.HSF,Heat-shock transcription factor family	4	0.000263	-1.03	1	-4.14	0.000445	13.65	7.00549	3.21	0.342673	3.65	0.927577
MD14G1080100	4	module2	Yes	3-glucanase 3	M26.4.1 // misc.beta 1,3 glucan hydrolases.glucan endo-1,3-beta-glucosidase	15.47	0	1.65	0.53	-9.37	2.03e-09	182.73	149.883	18.87	11.8335	12.45	6.29323
MD14G1111500	2	module2	Yes	1-aminocyclopropane-1-carboxylic acid (acc) synthase 6	M17.5.1.1 // hormone metabolism.ethylene.synthesis-degradation.1-aminocyclopropane-1-carboxylate synthase	4.63	0.01	1.5	0.93	-3.09	0.35	2.2	1.21206	0.69	0.552268	0.5	0.37081
MD14G1113800	4	module2	Yes	Late embryogenesis abundant (LEA) hydroxyproline-rich glycoprotein family	M35.2 // not assigned.unknown	5.53	0.00436	1.12	1	-4.95	0.03	21.95	16.8472	4.32	3.46858	4.13	3.70077
MD14G1114700	4	module2	Yes	Late embryogenesis abundant (LEA) hydroxyproline-rich glycoprotein family	M35.2 // not assigned.unknown	14.69	1.48e-07	1.82	0.68	-8.06	0.000189	12.76	9.72645	1.51	0.799015	0.9	0.48072
MD14G1114900	2	module2	Yes	Late embryogenesis abundant (LEA) hydroxyproline-rich glycoprotein family	M35.2 // not assigned.unknown	5.14	0.00384	1.5	0.91	-3.42	0.13	3.25	1.25386	0.86	0.522653	0.66	0.213542
MD14G1119600	2	module2	Yes	Galactose mutarotase-like superfamily protein	M3.5 // minor CHO metabolism.others	9.64	0.00204	2.19	0.68	-4.39	0.16	1.4	0.918459	0.3	0.190329	0.15	0.0330404
MD14G1125500	2	module2	Yes	Protein of unknown function	M35.2 // not assigned.unknown	3.82	0.01	1.71	0.66	-2.23	0.65	3.46	1.38303	1.54	0.772399	0.98	0.109962
MD14G1137300	4	module2	Yes	Protein of unknown function	M35.2 // not assigned.unknown	-2.3	0.000107	-1.01	1	2.28	0.000362	10.43	2.9548	24.04	3.75534	26.46	4.74193
MD14G1145600	2	module2	Yes	Protein of unknown function	M35.2 // not assigned.unknown	15.93	0.02	1.54	1	-10.37	0.11	0.54	0.56133	0.04	0.0574456	0.03	0.0424264
MD14G1155800	2	module2	Yes	HXXXD-type acyl-transferase family protein	M35.1 // not assigned.no ontology	2.25	0.05	1.15	1	-1.96	0.44	7.89	3.63052	3.86	1.77934	3.64	1.57015
MD14G1224900	2	module2	Yes	Cytochrome P450 superfamily protein	M16.2.1.8 // secondary metabolism.phenylpropanoids.lignin biosynthesis.F5H /// M16.8.3.3 // secondary metabolism.flavonoids.dihydroflavonols.flavonoid 3-monooxygenase /// M26.10 // misc.cytochrome P450	-1.69	0.02	-1.07	1	1.59	0.16	37.75	9.87863	60.24	8.74961	69.54	14.2141
MD14G1226400	4	module2	Yes	B-box type zinc finger protein with CCT domain	M27.3.7 // RNA.regulation of transcription.C2C2(Zn) CO-like, Constans-like zinc finger family	-6.14	6.56e-06	1.02	1	6.27	1.24e-05	0.33	0.22286	2.53	0.420555	2.64	0.849877
MD14G1232100	4	module2	Yes	glutathione S-transferase TAU 8	M26.9 // misc.glutathione S transferases	27.02	0	2.64	0.12	-10.24	1.2e-08	15.86	11.0886	1.49	0.732183	0.62	0.212681
MD14G1232200	4	module2	Yes	glutathione S-transferase tau 7	M26.9 // misc.glutathione S transferases	9.69	2.94e-10	1.73	0.47	-5.59	1.21e-05	13.76	6.00302	2.41	1.37495	1.5	0.718587
MD14G1232400	2	module2	Yes	S-adenosyl-L-methionine-dependent methyltransferases superfamily protein	M17.8.1 // hormone metabolism.salicylic acid.synthesis-degradation /// M26.6 // misc.O-methyl transferases	2.14	0.00109	1.29	0.64	-1.66	0.19	22.75	7.96003	13.42	1.65995	11.24	3.01321
MD14G1243100	4	module2	Yes	RmlC-like cupins superfamily protein	M20.2.99 // stress.abiotic.unspecified	18.43	2.23e-07	1.35	1	-13.67	5.23e-06	6.08	3.49444	0.42	0.286298	0.34	0.229492
MD14G1246200	2	module2	Yes	GRAM domain-containing protein / ABA-responsive protein-related	M17.1.3 // hormone metabolism.abscisic acid.induced-regulated-responsive-activated	3.86	0.01	1.38	0.97	-2.8	0.26	6.71	4.14027	2.32	1.58937	1.8	1.11382
MD15G1001500	2	module2	Yes	2-oxoglutarate (2OG) and Fe(II)-dependent oxygenase superfamily protein	M16.8.3 // secondary metabolism.flavonoids.dihydroflavonols	2.17	0.00417	1.4	0.51	-1.56	0.61	9.46	0.681665	5.91	0.924748	4.64	0.908896
MD15G1028200	4	module2	Yes	polypeptide 4	M26.10 // misc.cytochrome P450	7.18	4.58e-09	1.08	1	-6.63	5.85e-08	20.64	15.6722	3	1.32974	3.02	0.663595
MD15G1028400	4	module2	Yes	polypeptide 4	M26.10 // misc.cytochrome P450	103.13	1.25e-07	3.6	0.52	-28.64	1.45e-06	2.59	2.14547	0.08	0.117047	0.02	0.04
MD15G1028700	4	module2	Yes	polypeptide 4	M26.10 // misc.cytochrome P450	38.09	3.32e-05	5.07	0.24	-7.51	0.03	1.31	1.39272	0.16	0.160078	0.04	0.0387298
MD15G1029500	4	module2	Yes	polypeptide 1	M26.10 // misc.cytochrome P450	2.7	1.11e-05	1.22	0.83	-2.21	0.003	19.57	4.53707	8.65	3.6015	7.71	1.16254
MD15G1044300	4	module2	Yes	Eukaryotic aspartyl protease family protein	M27.3.99 // RNA.regulation of transcription.unclassified	2.74	0.00223	1	1	-2.73	0.0076	91.58	53.0661	32.75	17.3532	35.34	12.0711
MD15G1046200	4	module2	Yes	glutamate receptor 2.8	M30.1 // signalling.in sugar and nutrient physiology	3.65	0.00504	1.08	1	-3.38	0.03	2.27	1.10487	0.65	0.345881	0.65	0.216083
MD15G1068500	6	module2	Yes	ZCF37	M35.2 // not assigned.unknown	22.64	2.48e-05	6.66	0.04	-3.4	0.37	2.43	1.45495	0.68	0.560617	0.1	0.118708
MD15G1075400	2	module2	Yes	polypeptide 5	M26.10 // misc.cytochrome P450	2.36	0.04	1.2	1	-1.97	0.47	3.4	1.54624	1.62	0.326803	1.49	0.414518
MD15G1085800	2	module2	Yes	phospholipase A 2A	M33.1 // development.storage proteins	3.56	0.02	2.17	0.31	-1.64	1	3	2.1296	1.71	0.964624	0.84	0.201494
MD15G1113600	5	module2	Yes	potassium channel in Arabidopsis thaliana 3	M34.15 // transport.potassium	1.5	0.05	-1.55	0.04	-2.32	7.23e-07	15.85	2.34986	6.76	1.0153	11.5	2.76281
MD15G1117000	1	module2	Yes	WD40/YVTN repeat-like-containing domain	M33.99 // development.unspecified	2.09	0.09	-1.95	0.19	-4.09	0.000189	5.69	2.80508	1.33	0.375267	2.83	0.467119
MD15G1131700	7	module2	Yes	Chalcone and stilbene synthase family protein	M16.8.2 // secondary metabolism.flavonoids.chalcones /// M16.8.2.1 // secondary metabolism.flavonoids.chalcones.naringenin-chalcone synthase	533.17	0	27.65	8.5e-06	-19.28	2.72e-08	28.96	22.9122	1.5	1.75601	0.05	0.0496655
MD15G1132000	2	module2	Yes	Chalcone and stilbene synthase family protein	M16.8.2 // secondary metabolism.flavonoids.chalcones /// M16.8.2.1 // secondary metabolism.flavonoids.chalcones.naringenin-chalcone synthase	135.66	0.05	15.98	0.52	-8.49	0.17	0.56	0.535809	0.06	0.100995	0	0
MD15G1132100	4	module2	Yes	Chalcone and stilbene synthase family protein	M16.8.2.1 // secondary metabolism.flavonoids.chalcones.naringenin-chalcone synthase	178.03	2.39e-05	13.09	0.14	-13.61	0.000436	3.47	2.87838	0.24	0.242401	0.01	0.025
MD15G1133000	2	module2	Yes	Calcium-binding EF-hand family protein	M30.3 // signalling.calcium	7.5	0.00484	1.79	0.85	-4.2	0.18	2.91	2.45778	0.65	0.367639	0.39	0.178396
MD15G1139800	2	module2	Yes	ammonium transporter 2	M34.5 // transport.ammonium	3.77	0.0044	1.41	0.89	-2.68	0.17	2.31	0.245085	0.84	0.1907	0.66	0.400791
MD15G1145900	2	module2	Yes	ACT domain-containing small subunit of acetolactate synthase protein	M13.1.4.1.1 // amino acid metabolism.synthesis.branched chain group.common.acetolactate synthase	1.57	0.03	1.23	0.64	-1.28	1	11.01	1.40886	8.43	1.27751	7.49	0.126853
MD15G1153500	2	module2	Yes	SOS3-interacting protein 3	M29.4 // protein.postranslational modification	1.63	0.00965	1.41	0.14	-1.15	1	127.32	36.2394	107.65	10.9351	82.68	6.33378
MD15G1159800	4	module2	Yes	KNOTTED1-like homeobox gene 3	M27.3.22 // RNA.regulation of transcription.HB,Homeobox transcription factor family	1.59	0.04	-1.28	0.52	-2.04	0.00068	20.98	2.22744	10.17	1.95889	14.17	2.79793
MD15G1170100	4	module2	Yes	blue-copper-binding protein	M35.2 // not assigned.unknown	11.17	2.51e-05	1.86	0.71	-6	0.00944	5.22	4.04615	0.84	0.694982	0.48	0.253295
MD15G1170400	4	module2	Yes	early nodulin-like protein 14	M26.19 // misc.plastocyanin-like	8.21	6.15e-09	1.13	1	-7.26	1.58e-07	49.39	32.6252	6.66	3.36088	6.35	2.78946
MD15G1201000	1	module2	Yes	myo-inositol oxygenase 4	M3.4.4 // minor CHO metabolism.myo-inositol.myo inositol oxygenases	-1.93	0.07	1.47	0.53	2.83	0.00234	11.4	7.62488	33.16	9.41899	24.57	7.706
MD15G1201500	2	module2	Yes	myb domain protein 68	M27.3.25 // RNA.regulation of transcription.MYB domain transcription factor family	3.67	0.02	1.73	0.69	-2.13	0.85	3.13	1.08936	1.37	1.11557	0.89	0.234005
MD15G1206200	2	module2	Yes	Alkaline-phosphatase-like family protein	M23.4.99 // nucleotide metabolism.phosphotransfer and pyrophosphatases.misc	2.04	0.03	1.05	1	-1.94	0.16	16.92	9.56323	8.43	3.53145	8.63	1.16373
MD15G1206700	2	module2	Yes	cytokinin-responsive gata factor 1	M27.3.9 // RNA.regulation of transcription.C2C2(Zn) GATA transcription factor family	-2.22	0.02	-1.05	1	2.12	0.09	2.6	1.32449	5.78	0.928166	6.55	0.259406
MD15G1208300	4	module2	Yes	cytokinin oxidase 3	M17.4.1 // hormone metabolism.cytokinin.synthesis-degradation	3.1	0.05	-1.49	0.89	-4.62	0.01	1.5	0.467511	0.3	0.177271	0.52	0.244199
MD15G1216400	4	module2	Yes	germin 3	M20.2.99 // stress.abiotic.unspecified	-1.86	0.03	1.06	1	1.98	0.04	13.06	2.62021	26.17	5.59922	26.74	6.96431
MD15G1219500	4	module2	Yes	BURP domain-containing protein	M20.2.3 // stress.abiotic.drought/salt	2.93	4.58e-09	1.37	0.34	-2.14	0.000394	508.38	96.7326	233.87	33.6304	185.22	52.6642
MD15G1222400	2	module2	Yes	flavin-dependent monooxygenase 1	M26.7 // misc.oxidases - copper, flavone etc	14.78	0.000444	2.5	0.6	-5.91	0.07	1.21	0.653523	0.19	0.204022	0.09	0.0994987
MD15G1234400	2	module2	Yes	basic chitinase	M20.1 // stress.biotic	3.51	0.000112	1.59	0.42	-2.2	0.12	185.73	81.8804	82.33	52.4637	56.29	33.8487
MD15G1331300	4	module2	Yes	WRKY DNA-binding protein 51	M27.3.32 // RNA.regulation of transcription.WRKY domain transcription factor family	11.15	9.87e-06	1.84	0.69	-6.05	0.00574	10.34	8.02449	1.64	1.37031	0.96	0.800104
MD15G1340300	2	module2	Yes	sodium/calcium exchanger family protein / calcium-binding EF hand family protein	M30.3 // signalling.calcium	8.67	0.00938	1.89	0.88	-4.59	0.24	0.44	0.402078	0.09	0.0221736	0.05	0.0287228
MD15G1340700	4	module2	Yes	catalytic LigB subunit of aromatic ring-opening dioxygenase family	M35.1 // not assigned.no ontology	3.08	0.000441	1.16	1	-2.65	0.01	18.69	10.0562	6.84	0.758485	6.37	1.98098
MD15G1348800	4	module2	Yes	GDSL-like Lipase/Acylhydrolase superfamily protein	M26.28 // misc.GDSL-motif lipase	11.79	9.3e-11	2.13	0.23	-5.55	9.48e-05	59.65	52.2846	10.46	5.74661	5.33	2.94535
MD15G1348900	4	module2	Yes	alpha-fucosidase 1	M10.6.2 // cell wall.degradation.mannan-xylose-arabinose-fucose /// M26.28 // misc.GDSL-motif lipase	11.74	8.9e-07	2.15	0.42	-5.46	0.00575	30.16	29.9659	5.31	3.67886	2.69	0.789953
MD15G1349000	4	module2	Yes	GDSL-like Lipase/Acylhydrolase superfamily protein	M26.28 // misc.GDSL-motif lipase	9.12	2.57e-07	1.94	0.41	-4.7	0.00284	43.84	42.8411	9.03	4.61801	5.04	0.772636
MD15G1386300	4	module2	Yes	HXXXD-type acyl-transferase family protein	M11.1.11 // lipid metabolism.FA synthesis and FA elongation.fatty acid elongase	-3.35	1.82e-05	1.29	0.8	4.33	1.28e-07	2.13	0.792606	9.19	3.57386	7.68	0.466717
MD15G1386800	4	module2	Yes	HXXXD-type acyl-transferase family protein	M11.1.11 // lipid metabolism.FA synthesis and FA elongation.fatty acid elongase	-2.25	0.01	1.21	0.96	2.72	0.00207	2.07	0.826115	5.76	2.20588	5.15	1.08427
MD15G1390200	2	module2	Yes	oligopeptide transporter 2	M34.13 // transport.peptides and oligopeptides	2.07	0.04	-1.06	1	-2.2	0.07	6.25	2.79446	2.75	1.07448	3.14	1.19386
MD15G1391000	2	module2	Yes	receptor-like protein kinase 1	M29.4 // protein.postranslational modification	3.21	0.05	1.01	1	-3.19	0.17	2.39	0.792254	0.73	0.554579	0.77	0.520897
MD15G1391100	2	module2	Yes	receptor-like protein kinase 1	M29.4 // protein.postranslational modification	8.19	0.01	5.47	0.08	-1.5	1	0.69	0.5058	0.34	0.13376	0.06	0.065
MD15G1392100	4	module2	Yes	beta HLH protein 93	M27.3.6 // RNA.regulation of transcription.bHLH,Basic Helix-Loop-Helix family	4.02	1.86e-08	-1.07	1	-4.31	8.52e-09	14.13	5.05261	3.24	0.463995	3.84	1.24443
MD15G1409200	2	module2	Yes	O-methyltransferase 1	M26.6 // misc.O-methyl transferases	9.23	0.00384	1.78	0.91	-5.18	0.09	0.79	0.384827	0.15	0.105317	0.09	0.0629153
MD15G1409700	7	module2	Yes	O-methyltransferase 1	M26.6 // misc.O-methyl transferases	25.06	0	3.34	0.01	-7.5	5.13e-07	28.19	19.2173	3.71	2.26911	1.2	0.278014
MD15G1436500	2	module2	Yes	polypeptide 3	M16.2.1.5 // secondary metabolism.phenylpropanoids.lignin biosynthesis.C3H	2.76	0.03	1.52	0.73	-1.82	0.96	4.49	1.85376	2.4	1.37282	1.72	0.841071
MD16G1012000	2	module2	Yes	NAD(P)-linked oxidoreductase superfamily protein	M16.8.2 // secondary metabolism.flavonoids.chalcones	11.16	0.00609	3.66	0.35	-3.05	0.74	0.87	0.572909	0.27	0.206074	0.08	0.0125831
MD16G1014800	2	module2	Yes	zinc finger protein 4	M27.3.11 // RNA.regulation of transcription.C2H2 zinc finger family	1.69	0.00517	1.1	1	-1.54	0.11	43.18	6.99734	27.42	5.39904	27.24	4.64022
MD16G1020100	2	module2	Yes	2-oxoglutarate (2OG) and Fe(II)-dependent oxygenase superfamily protein	M17.5.1 // hormone metabolism.ethylene.synthesis-degradation /// M21.2 // redox.ascorbate and glutathione	1.9	0.05	-1.09	1	-2.07	0.07	6.14	1.91509	2.8	0.533315	3.35	0.438216
MD16G1027500	4	module2	Yes	serine carboxypeptidase-like 50	M29.5.5 // protein.degradation.serine protease	2.53	0.000463	-1.07	1	-2.71	0.000331	45.43	27.1942	16.29	2.61071	19.05	2.9146
MD16G1029400	2	module2	Yes	myb domain protein 7	M27.3.25 // RNA.regulation of transcription.MYB domain transcription factor family	-1.5	0.05	1.02	1	1.54	0.11	28.22	2.50488	43.37	3.2166	45.77	9.49461
MD16G1056200	4	module2	Yes	ACT domain repeat 4	M13.99 // amino acid metabolism.misc	-1.94	0.02	1.34	0.63	2.59	0.000628	6.54	1.88072	17.02	5.69491	13.75	2.88033
MD16G1094400	2	module2	Yes	DC1 domain-containing protein	M35.1.26 // not assigned.no ontology.DC1 domain containing protein	1.85	0.05	-1	1	-1.86	0.16	232.83	63.767	124.41	36.532	134.39	73.7506
MD16G1105400	2	module2	Yes	Transducin/WD40 repeat-like superfamily protein	M35.1 // not assigned.no ontology	5.15	0.00044	1.96	0.4	-2.62	0.25	3.67	1.79204	1.34	0.371697	0.73	0.330353
MD16G1109400	4	module2	Yes	HXXXD-type acyl-transferase family protein	M35.1 // not assigned.no ontology	3.57	1.21e-05	1.59	0.36	-2.24	0.04	8.85	3.38826	3.87	0.46686	2.61	0.566657
MD16G1148400	4	module2	Yes	gibberellin 2-oxidase 6	M17.6.1.13 // hormone metabolism.gibberelin.synthesis-degradation.GA2 oxidase	8.55	0.00485	-1.71	0.98	-14.59	0.00146	1.42	1.01072	0.09	0.0382971	0.18	0.125167
MD16G1149400	2	module2	Yes	Protein of unknown function	M35.2 // not assigned.unknown	4.62	0.00739	1.54	0.87	-2.99	0.29	4.69	3.9647	1.49	0.88176	1.05	0.188392
MD16G1159900	4	module2	Yes	MLP-like protein 423	M35.2 // not assigned.unknown	9.34	0	2.11	0.07	-4.43	3.38e-06	155.4	115.539	34.33	13.4311	17.48	3.53541
MD16G1160000	7	module2	Yes	MLP-like protein 423	M35.2 // not assigned.unknown	21.2	0	3.07	0.03	-6.9	1.35e-06	23.37	9.71529	3.29	2.53217	1.15	0.548718
MD16G1160100	4	module2	Yes	MLP-like protein 423	M35.2 // not assigned.unknown	3.55	3.42e-06	1.21	0.97	-2.93	0.000447	128.53	60.4441	43.29	21.2884	38.57	8.47538
MD16G1160700	4	module2	Yes	MLP-like protein 423	M35.2 // not assigned.unknown	11.51	0	1.94	0.15	-5.93	2.75e-08	1736.99	1027.36	287.94	163.019	160.91	60.4023
MD16G1161000	7	module2	Yes	MLP-like protein 423	M35.2 // not assigned.unknown	3.61	1.78e-09	1.8	0.04	-2.01	0.02	53.38	16.1625	26.39	8.39423	15.95	2.27767
MD16G1161400	4	module2	Yes	MLP-like protein 423	M35.2 // not assigned.unknown	7	2.34e-06	1.6	0.67	-4.37	0.00253	45.53	34.8226	10.35	6.36047	6.83	3.80901
MD16G1204900	2	module2	Yes	CBL-interacting protein kinase 4	M29.4 // protein.postranslational modification	2.36	0.000153	1.53	0.19	-1.55	0.44	18.9	5.93947	11.86	3.03274	8.41	2.35319
MD16G1220200	2	module2	Yes	Protein kinase family protein	M35.2 // not assigned.unknown	2.42	0.00381	1.52	0.41	-1.59	0.73	18.1	3.46319	11.02	1.53581	8.03	1.39999
MD16G1249900	4	module2	Yes	OSBP(oxysterol binding protein)-related protein 4C	M31.4 // cell.vesicle transport	-2.69	0.000739	-1.11	1	2.42	0.01	6.72	4.18269	16.62	6.28225	20.1	4.64234
MD16G1285000	4	module2	Yes	Protein kinase superfamily protein	M29.4.1.57 // protein.postranslational modification.kinase.receptor like cytoplasmatic kinase VII	3.58	0.00666	-1.34	0.99	-4.78	0.00137	2.79	0.772895	0.55	0.176918	0.87	0.536555
MD17G1004000	2	module2	Yes	Calcium-dependent lipid-binding (CaLB domain) family protein	M35.2 // not assigned.unknown	1.58	0.02	1.21	0.66	-1.31	0.79	29.42	3.16066	22.06	2.42213	19.88	3.07527
MD17G1009200	4	module2	Yes	GRAM domain family protein	M17.1.3 // hormone metabolism.abscisic acid.induced-regulated-responsive-activated	3.53	0.0032	-1.24	1	-4.38	0.000879	9.54	6.69053	2.1	0.496286	2.81	1.50283
MD17G1029300	2	module2	Yes	LOB domain-containing protein 25	M27.3.37 // RNA.regulation of transcription.AS2,Lateral Organ Boundaries Gene Family	3.17	0.000463	1.4	0.72	-2.27	0.08	18.87	6.53869	8.15	3.35641	6.43	3.60402
MD17G1045300	4	module2	Yes	AAA-ATPase 1	M29.5.9 // protein.degradation.AAA type	5.41	1.81e-05	1.39	0.87	-3.88	0.0037	36.62	32.1866	9.19	5.89146	7.06	3.79157
MD17G1048800	4	module2	Yes	Galactose mutarotase-like superfamily protein	M3.5 // minor CHO metabolism.others	2.05	0.00635	1.04	1	-1.96	0.04	14.76	5.97464	7.31	1.10183	7.57	0.717281
MD17G1092400	2	module2	Yes	Peroxidase superfamily protein	M20.2.2 // stress.abiotic.cold /// M26.12 // misc.peroxidases	11.95	1.73e-05	3.1	0.19	-3.86	0.1	2.69	1.18046	0.65	0.563087	0.23	0.035
MD17G1101700	2	module2	Yes	No annotation	M35.2 // not assigned.unknown	2.04	0.01	1.25	0.83	-1.63	0.46	116.18	45.3207	69.82	15.9706	60.33	25.7881
MD17G1122700	1	module2	Yes	Ankyrin repeat family protein	M31.1 // cell.organisation	2.67	0.1	-1.43	0.92	-3.81	0.04	2.72	1.32897	0.65	0.270724	1.07	0.439346
MD17G1150200	4	module2	Yes	Dormancy/auxin associated family protein	M35.2 // not assigned.unknown	6.17	1.71e-08	2.07	0.12	-2.98	0.00924	25.48	16.9797	8.33	1.93685	4.41	2.9344
MD17G1153200	1	module2	Yes	Leucine-rich repeat receptor-like protein kinase family protein	M30.2.12 // signalling.receptor kinases.leucine rich repeat XII	1.74	0.19	-1.64	0.35	-2.85	0.00479	4.74	2.27997	1.6	0.70377	2.86	0.838267
MD17G1167200	4	module2	Yes	Cytochrome P450 superfamily protein	M16.8.3.3 // secondary metabolism.flavonoids.dihydroflavonols.flavonoid 3-monooxygenase	6.87	6.22e-06	2.01	0.34	-3.41	0.04	14.26	9.52946	4.04	3.71208	2.15	0.836954
MD17G1179900	4	module2	Yes	Protein of unknown function	M35.2 // not assigned.unknown	24.66	0	3.03	0.07	-8.14	4.87e-06	46.58	34.8674	5.68	3.67084	2.04	0.795503
MD17G1180700	4	module2	Yes	phosphofructokinase 3	M4.1.4 // glycolysis.cytosolic branch.phosphofructokinase (PFK) /// M4.2.4 // glycolysis.plastid branch.phosphofructokinase (PFK) /// M4.3.4 // glycolysis.unclear/dually targeted.phosphofructokinase (PFK)	2.36	1.75e-05	1.26	0.64	-1.87	0.01	12.75	2.97274	6.76	0.935058	5.78	0.825929
MD17G1211000	4	module2	Yes	blue-copper-binding protein	M26.19 // misc.plastocyanin-like	7.75	0.00011	1.4	1	-5.53	0.00602	11.02	8.20213	1.96	1.2076	1.5	0.895191
MD17G1211300	2	module2	Yes	blue-copper-binding protein	M26.19 // misc.plastocyanin-like	4.79	0.01	1.23	1	-3.89	0.13	5.85	3.08521	1.46	1.28043	1.28	0.661532
MD17G1233600	2	module2	Yes	RING/U-box superfamily protein	M29.5.11.4.2 // protein.degradation.ubiquitin.E3.RING	6.01	0.03	1.23	1	-4.88	0.17	0.67	0.248529	0.13	0.0754983	0.11	0.0809835
MD17G1234900	2	module2	Yes	Tyrosine transaminase family protein	M13.2.6.2 // amino acid metabolism.degradation.aromatic aa.tyrosine /// M16.1.3 // secondary metabolism.isoprenoids.tocopherol biosynthesis /// M16.5.1.1.4.2 // secondary metabolism.sulfur-containing.glucosinolates.synthesis.shared.alkylthiohydroximate C-S lyase	1.6	0.02	1.21	0.7	-1.32	0.83	26.19	4.64311	19.44	1.87343	17.54	3.60849
MD17G1245300	2	module2	Yes	Protein of unknown function	M35.2 // not assigned.unknown	-2.21	0.05	1.03	1	2.27	0.12	3.2	1.2733	7.75	1.93564	8.3	1.65579
MD17G1250000	4	module2	Yes	Pathogenesis-related thaumatin superfamily protein	M20.1 // stress.biotic /// M30.2.15 // signalling.receptor kinases.thaumatin like	23.94	1.84e-12	2.86	0.12	-8.38	4.24e-05	380.92	222.589	44.44	35.1626	16.84	12.3964
MD17G1265300	2	module2	Yes	Peroxidase superfamily protein	M26.12 // misc.peroxidases	7.8	1.08e-05	2.9	0.09	-2.69	0.32	40.65	22.0529	14.63	13.2973	5.5	5.66627
MD17G1286700	2	module2	Yes	Protein of unknown function	M35.2 // not assigned.unknown	1.95	0.02	1.17	1	-1.66	0.4	5.37	0.255473	3.2	0.797036	3.01	0.497753
MD00G1005600	1	module2		GroES-like zinc-binding alcohol dehydrogenase family protein	M3.3 // minor CHO metabolism.sugar alcohols	-1.18	0.93	1.67	0.12	1.97	0.04	30.43	11.054	60.14	16.6353	39.33	10.5349
MD00G1018700	7	module2		hemoglobin 1	M21.3 // redox.heme	7.11	0	2.38	0.000864	-2.98	5.26e-06	184.01	56.4531	62.42	22.9438	28.08	6.38872
MD00G1018800	4	module2		hemoglobin 1	M21.3 // redox.heme	6.92	0.0071	-1.54	1	-10.67	0.00329	2.05	0.691827	0.18	0.0503322	0.32	0.234947
MD00G1075000	2	module2		UDP-glucose 6-dehydrogenase family protein	M10.1.4 // cell wall.precursor synthesis.UDP-Glc dehydrogenase (UGD)	-4.66	0.02	-1.09	1	4.3	0.08	0.15	0.058023	0.59	0.134009	0.65	0.32139
MD00G1112500	4	module2		root hair specific 19	M26.12 // misc.peroxidases	3.17	0.000123	1.13	1	-2.81	0.00256	28.57	15.6946	10.11	3.5981	9.65	3.90389
MD00G1122600	1	module2		Mitochondrial import inner membrane translocase subunit Tim17/Tim22/Tim23 family protein	M29.3.2 // protein.targeting.mitochondria	2.4	0.51	-91.97	0.05	-220.86	0.03	2.78	0.691785	0	0	1.18	1.41556
MD00G1129500	4	module2		Protein of unknown function	M35.2 // not assigned.unknown	5.15	0.00305	-1.1	1	-5.67	0.00431	3.03	2.21125	0.52	0.293981	0.63	0.254214
MD01G1052600	4	module2		NAD(P)-binding Rossmann-fold superfamily protein	M26.22 // misc.short chain dehydrogenase/reductase (SDR)	14.2	0.000222	-1.13	1	-16.04	0.000228	1.71	1.24658	0.1	0.0330404	0.12	0.0888819
MD01G1083000	1	module2		Integrase-type DNA-binding superfamily protein	M27.3.3 // RNA.regulation of transcription.AP2/EREBP, APETALA2/Ethylene-responsive element binding protein family	-1.41	0.47	1.53	0.31	2.15	0.03	10.63	1.39222	23.05	4.29476	16.2	3.79029
MD01G1120400	1	module2		Plant protein 1589 of unknown function	M35.2 // not assigned.unknown	1.94	0.1	-1.89	0.16	-3.66	0.000159	28.42	8.9009	7.87	3.73428	16.06	8.76152
MD01G1141700	2	module2		Protein of unknown function	M35.2 // not assigned.unknown	5.7	0.05	-1.16	1	-6.6	0.08	2.05	3.21274	0.28	0.214223	0.36	0.119583
MD01G1162000	6	module2		Hypoxia-responsive family protein	M35.2 // not assigned.unknown	6.9	0.00205	4.94	0.02	-1.4	1	4.7	2.7726	3.32	2.98258	0.7	0.316544
MD01G1162700	4	module2		Peroxidase superfamily protein	M26.12 // misc.peroxidases	1.85	0.05	-1.2	0.96	-2.22	0.02	63.79	26.6284	28.3	8.50386	37.13	20.564
MD01G1166700	2	module2		expansin A8	M10.7 // cell wall.modification	1.94	0.03	-1.01	1	-1.97	0.1	356.32	122.27	181.64	53.1966	199.45	85.7898
MD01G1213100	2	module2		chitinase A	M20.1.7 // stress.biotic.PR-proteins	2.65	0.03	1.76	0.4	-1.51	1	120.71	69.4126	78.29	39.4639	48.16	45.3372
MD01G1224800	4	module2		Yippee family putative zinc-binding protein	M35.1 // not assigned.no ontology	4.28	0.000118	-1.29	0.98	-5.51	7.15e-06	30.71	31.6516	5.3	2.01168	7.5	1.96613
MD02G1002400	2	module2		Zinc-binding dehydrogenase family protein	M26.7 // misc.oxidases - copper, flavone etc	1.99	0.00323	1.31	0.58	-1.52	0.46	77.52	10.116	50.67	19.126	41.87	5.94686
MD02G1013800	6	module2		Barwin-related endoglucanase	M10.7 // cell wall.modification	64.37	2.77e-12	30.72	1.94e-07	-2.1	1	500.3	436.569	229.73	202.777	8.25	5.71329
MD02G1036200	6	module2		early nodulin-related	M35.2 // not assigned.unknown	23.82	3.02e-05	9.44	0.01	-2.52	0.84	4.13	2.17979	1.58	1.53971	0.15	0.238799
MD02G1060200	4	module2		Integrase-type DNA-binding superfamily protein	M27.3.3 // RNA.regulation of transcription.AP2/EREBP, APETALA2/Ethylene-responsive element binding protein family	-3.36	0.00745	1.02	1	3.43	0.02	1.36	0.298608	4.66	1.82983	5.01	1.67166
MD02G1089800	2	module2		germin 3	M20.2.99 // stress.abiotic.unspecified	3.54	0.00356	2.42	0.1	-1.46	1	12.32	8.6536	8.05	4.22245	3.55	1.04349
MD02G1091800	4	module2		Cysteine proteinases superfamily protein	M29.5.3 // protein.degradation.cysteine protease	1.68	0.02	-1.06	1	-1.79	0.03	57.72	20.0476	31.72	3.41289	36.87	10.2543
MD02G1094500	1	module2		strictosidine synthase-like 4	M16.4.1 // secondary metabolism.N misc.alkaloid-like	-1.83	0.14	1.42	0.63	2.6	0.01	4.65	2.44888	11.51	4.64308	8.7	3.27264
MD02G1100200	2	module2		SAUR-like auxin-responsive protein family	M17.2.3 // hormone metabolism.auxin.induced-regulated-responsive-activated	2.52	0.000633	1.3	0.74	-1.94	0.09	41.83	12.4424	21.76	3.2687	18.27	4.17041
MD02G1120200	7	module2		basic chitinase	M20.1 // stress.biotic	7.65	1.13e-11	2.96	0.00335	-2.58	0.03	51.76	34.5237	19.95	9.85263	7.31	2.68631
MD02G1138500	2	module2		alpha/beta-Hydrolases superfamily protein	M26.1 // misc.misc2	2.88	0.03	1.32	0.98	-2.18	0.52	5.38	3.93658	2.33	1.35002	1.92	0.754961
MD02G1139900	6	module2		dehydrin xero 1	M35.2 // not assigned.unknown	3.28	9.3e-05	2.19	0.03	-1.5	1	17.25	9.61262	11.09	3.88627	5.49	1.61744
MD02G1141400	3	module2		P-loop containing nucleoside triphosphate hydrolases superfamily protein	M29.5.9 // protein.degradation.AAA type	1.69	0.06	1.81	0.03	1.07	1	10.46	3.48292	10.91	4.15633	6.51	0.899458
MD02G1142200	2	module2		P-loop containing nucleoside triphosphate hydrolases superfamily protein	M29.5.9 // protein.degradation.AAA type	2.61	0.00964	1.62	0.43	-1.61	0.98	4.98	1.36806	3.02	1.1898	2.01	0.429059
MD02G1153100	2	module2		UDP-glucosyl transferase 72E1	M16.2.1 // secondary metabolism.phenylpropanoids.lignin biosynthesis /// M16.8.3 // secondary metabolism.flavonoids.dihydroflavonols /// M26.2 // misc.UDP glucosyl and glucoronyl transferases	3.41	0.03	1.47	0.91	-2.32	0.66	1.76	1.41583	0.68	0.286167	0.5	0.0489898
MD02G1153500	4	module2		UDP-Glycosyltransferase superfamily protein	M16.2.1 // secondary metabolism.phenylpropanoids.lignin biosynthesis /// M16.8.3 // secondary metabolism.flavonoids.dihydroflavonols /// M26.2 // misc.UDP glucosyl and glucoronyl transferases	22.58	0.01	1.14	1	-19.82	0.04	0.46	0.727416	0.02	0.0191485	0.02	0.0244949
MD02G1247300	2	module2		RING/U-box superfamily protein	M35.2 // not assigned.unknown	5.34	0.01	2.9	0.26	-1.84	1	1.63	1.00898	0.93	0.552389	0.33	0.273374
MD02G1247400	2	module2		PR5-like receptor kinase	M11.9.3.3 // lipid metabolism.lipid degradation.lysophospholipases.glycerophosphodiester phosphodiesterase /// M30.2.15 // signalling.receptor kinases.thaumatin like /// M30.2.16 // signalling.receptor kinases.Catharanthus roseus-like RLK1 /// M30.2.20 // signalling.receptor kinases.wheat LRK10 like	4.08	0.03	2.44	0.35	-1.67	1	1.88	1.05	1.15	0.872334	0.5	0.253837
MD02G1302900	2	module2		NAD(P)-binding Rossmann-fold superfamily protein	M26.11.1 // misc.alcohol dehydrogenases.cinnamyl alcohol dehydrogenase	5.52	0.00203	1.87	0.62	-2.96	0.25	1.49	0.970923	0.52	0.0977667	0.31	0.0844591
MD02G1303900	4	module2		NAD(P)-binding Rossmann-fold superfamily protein	M26.11.1 // misc.alcohol dehydrogenases.cinnamyl alcohol dehydrogenase	4.67	0.04	-1.66	0.91	-7.78	0.00967	1.72	1.69384	0.22	0.0946485	0.4	0.262218
MD03G1003100	1	module2		and a TPR region	M35.2 // not assigned.unknown	-1.38	0.23	1.38	0.26	1.91	0.00343	7.76	0.182094	14.64	2.31103	11.41	1.80154
MD03G1006500	2	module2		Galactose oxidase/kelch repeat superfamily protein	M29.5.11.4.3.2 // protein.degradation.ubiquitin.E3.SCF.FBOX	3.06	0.02	1.53	0.74	-2	0.73	3.7	2.41174	1.72	0.335857	1.25	0.409919
MD03G1014200	2	module2		peroxidase 2	M26.12 // misc.peroxidases	7.44	0.00711	1.48	1	-5.01	0.13	2.86	2.70612	0.57	0.473806	0.4	0.383351
MD03G1014400	1	module2		peroxidase 2	M26.12 // misc.peroxidases	1.74	0.73	-2.97	0.22	-5.17	0.05	25.15	9.1487	4.94	4.08673	16.07	16.474
MD03G1019500	4	module2		receptor-like protein kinase 1	M29.4 // protein.postranslational modification	3.25	0.00288	-1.29	0.96	-4.2	0.000351	8.86	4.207	2.08	0.723066	2.98	1.70375
MD03G1021800	2	module2		receptor-like protein kinase 1	M29.4 // protein.postranslational modification	4.74	0.02	1.87	0.71	-2.54	0.77	0.76	0.330088	0.3	0.174833	0.17	0.183189
MD03G1039100	2	module2		Copper transport protein family	M35.2 // not assigned.unknown	6.22	0.00163	2.89	0.18	-2.15	0.93	5.44	3.98739	2.34	1.52415	0.87	0.238188
MD03G1091600	2	module2		polypeptide 4	M26.10 // misc.cytochrome P450	20.48	0.000141	3.08	0.44	-6.65	0.12	9.21	15.6332	1.31	1.06909	0.45	0.46992
MD03G1100200	4	module2		No annotation	M34.19.2 // transport.Major Intrinsic Proteins.TIP	3.51	0.03	-1.41	0.97	-4.95	0.01	6.9	7.09541	1.3	0.47521	1.99	0.769085
MD03G1115800	2	module2		Seven transmembrane MLO family protein	M20.1.3.1 // stress.biotic.signalling.MLO-like	13.9	0.02	1.41	1	-9.86	0.07	0.25	0.185293	0.02	0.0330404	0.02	0.0191485
MD03G1199000	4	module2		glyoxalase I homolog	M24.2 // Biodegradation of Xenobiotics.lactoylglutathione lyase	16.89	0.000347	1.32	1	-12.82	0.00216	1.72	1.65947	0.13	0.106888	0.11	0.0846069
MD03G1244900	2	module2		No annotation	M35.2 // not assigned.unknown	2.51	0.00728	1.4	0.69	-1.79	0.52	28.01	11.6479	15.35	5.58409	11.86	6.13903
MD03G1251400	2	module2		Kunitz family trypsin and protease inhibitor protein	M20.1.7.6.1 // stress.biotic.PR-proteins.proteinase inhibitors.trypsin inhibitor	7.8	0.00042	3.11	0.15	-2.51	0.7	8.06	7.53987	2.99	2.84293	1.04	0.333517
MD03G1282700	2	module2		glutathione S-transferase phi 8	M26.9 // misc.glutathione S transferases	2.35	0.00399	1.33	0.72	-1.76	0.34	97.8	64.2872	53.61	13.5556	43.84	12.6051
MD04G1087300	2	module2		Bifunctional inhibitor/lipid-transfer protein/seed storage 2S albumin superfamily protein	M26.21 // misc.protease inhibitor/seed storage/lipid transfer protein (LTP) family protein	1.99	0.04	1.19	1	-1.67	0.59	171.44	85.6731	101.01	15.0172	92.17	49.3444
MD04G1177500	2	module2		No annotation	M35.2 // not assigned.unknown	2.97	3.62e-05	1.56	0.29	-1.9	0.12	18.88	2.6988	9.91	3.10498	6.99	2.64707
MD04G1199400	2	module2		Hypoxia-responsive family protein	M35.1 // not assigned.no ontology	2.35	9.61e-05	1.54	0.16	-1.53	0.44	74.54	21.392	48.7	14.51	34.13	6.88315
MD04G1238400	4	module2		Malectin/receptor-like protein kinase family protein	M30.2.16 // signalling.receptor kinases.Catharanthus roseus-like RLK1	9.49	0.02	-1.45	1	-13.76	0.02	0.86	1.15843	0.05	0.0567891	0.08	0.0805709
MD04G1243800	2	module2		Auxin efflux carrier family protein	M17.2.2 // hormone metabolism.auxin.signal transduction	5.97	0.04	2.46	0.59	-2.43	1	0.67	0.46992	0.23	0.123693	0.1	0.0917878
MD05G1002900	1	module2		Leucine-rich repeat (LRR) family protein	M20.1.7 // stress.biotic.PR-proteins	1.47	0.71	-2.31	0.12	-3.39	0.02	10.79	7.30982	3.05	1.3422	7.66	4.75236
MD05G1011200	1	module2		SCARECROW-like 1	M27.3.21 // RNA.regulation of transcription.GRAS transcription factor family /// M33.99 // development.unspecified	1.44	0.25	-1.29	0.63	-1.85	0.04	13.56	5.90772	7.04	0.85461	9.88	1.56976
MD05G1011500	4	module2		sequence-specific DNA binding transcription factors	M29.2.2.1 // protein.synthesis.ribosome biogenesis.export from nucleus /// M29.2.2.3.99 // protein.synthesis.ribosome biogenesis.Pre-rRNA processing and modifications.misc	-19.06	0.01	1.54	1	29.31	0.01	0.05	0.0757188	1.65	1.07221	1.2	1.39227
MD05G1017400	4	module2		pathogenesis-related family protein	M20.1 // stress.biotic	4.78	0.00122	-1.16	1	-5.55	0.000795	14.12	9.78878	2.49	1.27921	3.08	2.3078
MD05G1024500	4	module2		Duplicated homeodomain-like superfamily protein	M27.3.30 // RNA.regulation of transcription.Trihelix, Triple-Helix transcription factor family	-4.19	0.000112	-1.14	1	3.69	0.0019	0.98	0.45981	3.43	1.68415	4.21	0.980289
MD05G1032400	2	module2		cysteine-rich RLK (RECEPTOR-like protein kinase) 25	M30.2.17 // signalling.receptor kinases.DUF 26	10.52	0.01	1.53	1	-6.88	0.08	0.35	0.229111	0.05	0.04272	0.03	0.0275379
MD05G1065200	2	module2		alpha/beta-Hydrolases superfamily protein	M35.1 // not assigned.no ontology	23.47	0.00505	4.71	0.43	-4.99	0.27	0.64	0.434856	0.12	0.116154	0.03	0.0340343
MD05G1073200	6	module2		maternal effect embryo arrest 14	M35.2 // not assigned.unknown	3.91	1.08e-06	2.37	0.01	-1.65	0.64	14.33	7.42156	8.33	1.21322	3.8	0.864118
MD05G1095600	2	module2		receptor like protein 33	M20.1.4 // stress.biotic.kinases /// M20.1.7 // stress.biotic.PR-proteins	565.82	0.01	96.15	0.14	-5.88	0.81	1.21	1.61009	0.19	0.37	0	0
MD05G1108800	6	module2		and Pathogenesis-related 1 protein) superfamily protein	M20.1 // stress.biotic /// M20.1.7 // stress.biotic.PR-proteins	12.22	0.00737	10.16	0.02	-1.2	1	6.94	7.60772	5.32	3.34264	0.52	0.844452
MD05G1112700	1	module2		peroxisomal NAD-malate dehydrogenase 1	M6.3 // gluconeogenesis / glyoxylate cycle.Malate DH	-1.29	0.46	1.57	0.07	2.03	0.00128	17.78	5.81702	36.12	2.91573	24.96	4.77212
MD05G1127900	7	module2		O-methyltransferase family protein	M26.6 // misc.O-methyl transferases	14.77	0	2.69	0.02	-5.49	5.45e-07	28.96	19.6129	5.21	0.903825	2.07	1.02211
MD05G1129600	2	module2		Transmembrane amino acid transporter family protein	M34.3 // transport.amino acids	2.2	0.02	1.28	0.88	-1.72	0.62	7.36	2.29676	4.18	1.6652	3.55	0.966174
MD05G1184200	2	module2		glutathione S-transferase tau 7	M26.9 // misc.glutathione S transferases	6.45	0.01	1.94	0.75	-3.32	0.48	2.17	1.42374	0.63	0.521792	0.34	0.301482
MD05G1213900	4	module2		S-locus lectin protein kinase family protein	M30.2.24 // signalling.receptor kinases.S-locus glycoprotein like	13.38	0.00164	1.84	0.92	-7.29	0.05	0.7	0.908937	0.08	0.0695222	0.05	0.0264575
MD05G1226800	1	module2		receptor-like protein kinase 1	M20 // stress /// M29.4 // protein.postranslational modification /// M30.2.17 // signalling.receptor kinases.DUF 26 /// M30.2.24 // signalling.receptor kinases.S-locus glycoprotein like	2.17	0.18	-1.71	0.57	-3.71	0.02	3.29	1.15594	0.88	0.512274	1.63	0.778519
MD05G1237600	4	module2		No annotation	M35.2 // not assigned.unknown	20.05	2.54e-06	2.23	0.62	-8.97	0.00095	5.92	3.95946	0.62	0.575181	0.32	0.122746
MD05G1264700	6	module2		Protein of unknown function (DUF640)	M30.11 // signalling.light	2	0.000616	1.62	0.05	-1.23	1	57.68	23.8331	45.2	9.86894	30.53	4.23823
MD05G1267800	2	module2		FAD-binding Berberine family protein	M26.8 // misc.nitrilases, *nitrile lyases, berberine bridge enzymes, reticuline oxidases, troponine reductases	8.31	0.04	4.19	0.35	-1.98	1	0.37	0.146145	0.17	0.0780491	0.05	0.06
MD05G1337400	2	module2		Receptor-like protein kinase-related family protein	M30.2.17 // signalling.receptor kinases.DUF 26 /// M30.2.99 // signalling.receptor kinases.misc	3.33	0.02	1.56	0.77	-2.14	0.74	18.13	9.5312	8.31	8.27079	5.76	2.504
MD06G1029400	4	module2		nitrate transporter 1.5	M34.13 // transport.peptides and oligopeptides	4.18	0.0042	-1.17	1	-4.89	0.0033	7.78	8.1474	1.5	0.809707	1.95	1.1245
MD06G1077500	4	module2		NAD(P)-binding Rossmann-fold superfamily protein	M26.22 // misc.short chain dehydrogenase/reductase (SDR)	5.09	7.74e-05	1.11	1	-4.6	0.000761	16.02	13.1359	3.44	1.04229	3.38	1.98951
MD06G1094100	2	module2		Late embryogenesis abundant (LEA) hydroxyproline-rich glycoprotein family	M35.2 // not assigned.unknown	5.36	0.01	1.96	0.69	-2.73	0.69	3.12	2.30119	1.12	0.795545	0.61	0.415241
MD06G1119300	4	module2		polypeptide 6	M26.10 // misc.cytochrome P450	3.74	0.000236	-1.32	0.89	-4.93	7.6e-06	22.6	14.1683	4.54	2.37083	6.58	3.57998
MD06G1163300	4	module2		polypeptide 25	M26.10 // misc.cytochrome P450	49.15	0.000284	4.79	0.43	-10.25	0.04	1	1.59452	0.09	0.0330404	0.02	0.0125831
MD06G1163600	2	module2		polypeptide 25	M26.10 // misc.cytochrome P450	59.18	0.000265	10.3	0.12	-5.74	0.17	0.9	1.19854	0.14	0.00957427	0.01	0.011547
MD06G1184500	6	module2		Dynein light chain type 1 family protein	M31.1 // cell.organisation	2.65	0.01	2.42	0.04	-1.1	1	6.8	2.5622	5.91	2.1484	2.65	0.810782
MD06G1212900	5	module2		PLAC8 family protein	M35.1 // not assigned.no ontology	1.33	0.96	-3.16	0.05	-4.19	0.01	2.26	1.19301	0.52	0.251595	1.79	0.729035
MD06G1224000	4	module2		S-adenosyl-L-methionine-dependent methyltransferases superfamily protein	M17.8.1 // hormone metabolism.salicylic acid.synthesis-degradation /// M26.6 // misc.O-methyl transferases	11.43	0.02	-1.14	1	-12.99	0.03	0.55	0.501822	0.03	0.0331662	0.04	0.0419325
MD06G1227800	2	module2		Galactose mutarotase-like superfamily protein	M3.5 // minor CHO metabolism.others	1.55	0.03	1.17	0.8	-1.32	0.78	143.58	15.4424	107.14	13.1385	99.62	22.9831
MD07G1003400	1	module2		beta glucosidase 17	M26.3 // misc.gluco-, galacto- and mannosidases	-1.55	0.08	1.33	0.45	2.06	0.00191	9.98	3.49022	19.81	2.89393	16.12	4.12891
MD07G1004800	6	module2		No annotation	M35.2 // not assigned.unknown	9.56	0.00538	9.71	0.00773	1.02	1	9.02	12.9999	8.69	5.9619	0.94	0.659716
MD07G1014300	1	module2		cysteine-rich RLK (RECEPTOR-like protein kinase) 10	M30.2.17 // signalling.receptor kinases.DUF 26	1.63	0.77	-3.12	0.15	-5.08	0.03	2.02	1.47369	0.38	0.233292	1.29	0.390502
MD07G1014700	1	module2		cysteine-rich RLK (RECEPTOR-like protein kinase) 25	M30.2.17 // signalling.receptor kinases.DUF 26	1.56	0.92	-4.31	0.11	-6.71	0.04	0.83	0.645755	0.12	0.123659	0.56	0.142945
MD07G1021600	2	module2		NAD(P)-binding Rossmann-fold superfamily protein	M26.11.1 // misc.alcohol dehydrogenases.cinnamyl alcohol dehydrogenase	5.29	0.00168	1.57	0.83	-3.37	0.12	3.68	3.15739	1.06	0.196363	0.74	0.237259
MD07G1026600	4	module2		cytokinin oxidase/dehydrogenase 6	M17.4.1 // hormone metabolism.cytokinin.synthesis-degradation	4.13	0.00425	-1.13	1	-4.67	0.00467	4.12	2.20842	0.88	0.278971	1.12	1.16957
MD07G1072100	2	module2		Transmembrane amino acid transporter family protein	M34.3 // transport.amino acids	2.56	0.02	1.16	1	-2.22	0.19	6.74	3.22929	2.98	1.36666	2.84	1.54171
MD07G1135000	2	module2		cysteine synthase C1	M13.1.5.3.1 // amino acid metabolism.synthesis.serine-glycine-cysteine group.cysteine.OASTL	1.99	0.02	1.02	1	-1.94	0.07	149.83	40.6791	76.51	27.1094	81.74	32.2887
MD07G1155300	2	module2		cytochrome B5 isoform E	M21.2 // redox.ascorbate and glutathione /// M21.99 // redox.misc	1.66	0.01	1.33	0.34	-1.24	1	92.48	21.1164	73.99	12.0149	60.09	9.0627
MD07G1188500	2	module2		exocyst subunit exo70 family protein H2	M27.3.99 // RNA.regulation of transcription.unclassified /// M29.3.4.99 // protein.targeting.secretory pathway.unspecified	9.77	0.03	1.04	1	-9.4	0.09	0.42	0.39559	0.04	0.0419325	0.04	0.0665207
MD07G1228500	6	module2		dehydration-induced protein (ERD15)	M35.2 // not assigned.unknown	3.29	4.35e-10	2.23	0.000307	-1.47	0.52	226.36	75.6233	149.87	29.8224	73.09	15.0124
MD07G1279900	2	module2		NAD(P)-binding Rossmann-fold superfamily protein	M16.99 // secondary metabolism.unspecified	2.97	0.01	1.5	0.73	-1.99	0.62	5.74	4.14428	2.68	0.599277	1.94	0.13326
MD07G1280800	2	module2		UDP-glucosyl transferase 88A1	M26.2 // misc.UDP glucosyl and glucoronyl transferases	1.83	0.03	1.18	0.96	-1.55	0.6	25.05	12.1297	15.59	5.1962	14.43	2.22615
MD08G1028100	4	module2		Glycosyl hydrolase superfamily protein	M10.6.2 // cell wall.degradation.mannan-xylose-arabinose-fucose	-3.05	0.000182	-1.35	0.73	2.26	0.04	14.53	7.10733	33.04	17.5853	48.63	12.6249
MD08G1032800	2	module2		polypeptide 1	M26.10 // misc.cytochrome P450	2.51	0.000616	1.34	0.65	-1.87	0.13	17.64	7.2239	9.29	3.16831	7.49	2.21044
MD08G1037100	2	module2		calmodulin-like 41	M30.3 // signalling.calcium	4.29	0.00357	2.43	0.19	-1.77	1	8.49	4.60143	4.61	2.77315	2.02	0.645265
MD08G1070100	1	module2		photosystem II subunit X	M35.2 // not assigned.unknown	-1.24	0.69	1.5	0.19	1.85	0.03	55.92	15.7347	103.2	18.2931	74.86	18.5102
MD08G1084800	2	module2		alpha/beta-Hydrolases superfamily protein	M35.1 // not assigned.no ontology	1.88	0.04	1.44	0.45	-1.31	1	38.1	27.5984	28.13	6.48177	21.26	4.03286
MD08G1113800	1	module2		carotenoid cleavage dioxygenase 8	M17.1.1 // hormone metabolism.abscisic acid.synthesis-degradation	-1.97	0.25	1.73	0.48	3.39	0.02	2.48	1.90411	8.5	3.71616	5.29	2.9267
MD08G1127200	2	module2		WRKY DNA-binding protein 11	M27.3.32 // RNA.regulation of transcription.WRKY domain transcription factor family	1.75	0.02	1.1	1	-1.58	0.24	40.8	16.3638	25.13	5.26365	24.69	7.56649
MD08G1151300	2	module2		indole-3-acetic acid inducible 29	M27.3.40 // RNA.regulation of transcription.Aux/IAA family	2.75	0.000135	1.4	0.54	-1.97	0.07	13.67	3.86406	7.03	0.609173	5.42	0.902774
MD08G1207700	4	module2		beta HLH protein 93	M27.3.6 // RNA.regulation of transcription.bHLH,Basic Helix-Loop-Helix family	2.27	0.000428	1.15	1	-1.98	0.02	15.48	5.73021	7.75	1.52336	7.33	1.62865
MD09G1038200	2	module2		No annotation	M35.2 // not assigned.unknown	8.84	0.00127	3.1	0.26	-2.86	0.62	3.05	1.95951	1.05	0.55488	0.35	0.398612
MD09G1040400	4	module2		matrix metalloproteinase	M29.5.7 // protein.degradation.metalloprotease	27.16	2.2e-05	2.53	0.63	-10.74	0.01	6.53	9.76485	0.63	0.606932	0.25	0.353553
MD09G1048100	2	module2		Protein of unknown function (DUF1637)	M35.2 // not assigned.unknown	2.71	0.00109	1.6	0.32	-1.69	0.56	6.98	1.96641	4.08	1.70633	2.75	0.571861
MD09G1087700	1	module2		polypeptide 1	M26.10 // misc.cytochrome P450	2.6	0.35	-2.42	0.51	-6.28	0.04	2	2.17313	0.29	0.144078	0.78	0.870991
MD09G1088700	6	module2		LOB domain-containing protein 41	M27.3.37 // RNA.regulation of transcription.AS2,Lateral Organ Boundaries Gene Family	3.94	3.01e-07	2.42	0.00556	-1.63	0.65	27.88	15.4166	17.19	5.16464	7.61	2.63966
MD09G1096800	4	module2		Wound-responsive family protein	M35.2 // not assigned.unknown	9.81	1.35e-08	2.43	0.14	-4.04	0.00377	26.41	8.11603	6.63	2.52291	2.76	1.73644
MD09G1110400	2	module2		small and basic intrinsic protein 1A	M34.19.4 // transport.Major Intrinsic Proteins.SIP	-2.69	0.01	-1.28	0.94	2.1	0.35	3.27	1.05759	7.11	3.52874	9.89	2.0265
MD09G1111300	2	module2		Disease resistance-responsive (dirigent-like protein) family protein	M20.1 // stress.biotic	3.55	0.04	1.89	0.6	-1.88	1	5.41	4.70906	2.71	1.70126	1.51	0.896972
MD09G1116500	4	module2		GDSL-like Lipase/Acylhydrolase superfamily protein	M26.28 // misc.GDSL-motif lipase	4.99	8.8e-05	1.27	1	-3.92	0.00441	13.54	9.03127	3.42	1.75695	2.91	1.65991
MD09G1128400	2	module2		Thiolase family protein	M13.2.4.5 // amino acid metabolism.degradation.branched chain group.isoleucine /// M13.2.6.3 // amino acid metabolism.degradation.aromatic aa.tryptophan /// M16.1.2.1 // secondary metabolism.isoprenoids.mevalonate pathway.acetyl-CoA C-acyltransferase	1.74	0.02	1.25	0.68	-1.39	0.76	139.18	34.6916	99.41	11.2053	86.17	19.1232
MD09G1137600	2	module2		Protein of unknown function	M35.2 // not assigned.unknown	2.18	0.01	1.44	0.53	-1.51	0.95	18.11	11.5685	11.46	1.40131	8.64	2.0048
MD09G1140500	2	module2		zinc transporter 1 precursor	M34.12 // transport.metal	1.79	0.04	1.33	0.61	-1.35	1	86.34	15.6442	63.08	17.6547	52.06	26.055
MD09G1190800	2	module2		calmodulin-binding family protein	M30.3 // signalling.calcium	30.77	0.000444	5.34	0.27	-5.76	0.1	0.78	0.781724	0.13	0.101325	0.02	0.0287228
MD09G1228300	2	module2		Major facilitator superfamily protein	M34.99 // transport.misc	2.16	0.04	1.37	0.76	-1.58	0.99	7.65	3.42751	4.75	2.38941	3.73	1.27133
MD09G1256300	2	module2		Pathogenesis-related thaumatin superfamily protein	M20.1 // stress.biotic /// M30.2.15 // signalling.receptor kinases.thaumatin like	5.86	0.00891	2.96	0.25	-1.98	1	7.32	5.97894	3.59	2.78456	1.36	1.64484
MD09G1277000	2	module2		glutamate decarboxylase	M13.1.1.1.1 // amino acid metabolism.synthesis.central amino acid metabolism.GABA.Glutamate decarboxylase	8.58	0.00712	2.14	0.75	-4	0.25	0.37	0.208886	0.1	0.045	0.05	0.0391578
MD09G1283100	4	module2		AMP-dependent synthetase and ligase family protein	M11.1.8 // lipid metabolism.FA synthesis and FA elongation.acyl coa ligase	64.15	8.18e-08	4.43	0.25	-14.46	0.000247	2.42	2.15232	0.16	0.153514	0.03	0.0264575
MD10G1014500	2	module2		alcohol dehydrogenase 1	M5.3 // fermentation.ADH	1.66	0.02	1.2	0.8	-1.39	0.7	167.23	10.7764	118.65	23.1037	107.89	24.0695
MD10G1014800	2	module2		Plant stearoyl-acyl-carrier-protein desaturase family protein	M11.1.15 // lipid metabolism.FA synthesis and FA elongation.ACP desaturase	3.22	0.00198	2.2	0.09	-1.46	1	13.92	9.4515	9.57	3.32157	4.63	2.64644
MD10G1022900	2	module2		RmlC-like cupins superfamily protein	M20.2.99 // stress.abiotic.unspecified	43.16	0.000131	5.81	0.24	-7.42	0.15	3.84	6.89064	0.47	0.53647	0.08	0.06245
MD10G1043600	2	module2		Protein of unknown function (DUF295)	M29.5.11.4.3.2 // protein.degradation.ubiquitin.E3.SCF.FBOX	-8	0.04	-1.26	1	6.33	0.31	0.61	1.2067	4.16	3.29604	5.72	0.383536
MD10G1053100	2	module2		2-oxoglutarate (2OG) and Fe(II)-dependent oxygenase superfamily protein	M16.8.3 // secondary metabolism.flavonoids.dihydroflavonols /// M26.7 // misc.oxidases - copper, flavone etc	9.18	0.04	2.8	0.67	-3.28	0.99	0.82	1.14446	0.22	0.237118	0.09	0.0828654
MD10G1059200	2	module2		SAUR-like auxin-responsive protein family	M17.2.3 // hormone metabolism.auxin.induced-regulated-responsive-activated	2	0.03	1.23	0.91	-1.62	0.63	41.47	11.9187	26.06	6.78165	22.72	5.26964
MD10G1091900	4	module2		alpha/beta-Hydrolases superfamily protein	M11.9.4.5 // lipid metabolism.lipid degradation.beta-oxidation.acyl-CoA thioesterase /// M24 // Biodegradation of Xenobiotics	32.17	7.81e-05	4.46	0.31	-7.21	0.03	1.8	1.59134	0.24	0.168226	0.06	0.0378594
MD10G1094500	1	module2		Protein of unknown function	M35.2 // not assigned.unknown	-3.42	0.06	2.18	0.35	7.44	0.000693	0.39	0.0708872	2.97	0.39016	1.45	1.12271
MD10G1099600	4	module2		2-alpha-L-fucosidases	M35.2 // not assigned.unknown	-2.62	0.04	1.88	0.32	4.93	0.000219	3.91	1.49263	18.28	3.42613	10.44	7.52356
MD10G1100200	4	module2		No annotation	M35.2 // not assigned.unknown	-97.29	0.04	3.05	0.32	296.73	0.02	0	0	2.2	0.587218	0.76	0.87761
MD10G1102300	1	module2		2-oxoglutarate (2OG) and Fe(II)-dependent oxygenase superfamily protein	M26.7 // misc.oxidases - copper, flavone etc	-3.48	0.09	1.77	0.7	6.17	0.01	0.27	0.124466	1.81	0.411218	1.08	0.943981
MD10G1103500	1	module2		LOB domain-containing protein 38	M27.3.37 // RNA.regulation of transcription.AS2,Lateral Organ Boundaries Gene Family	-3.26	0.25	3.84	0.14	12.53	0.00157	0.31	0.234147	4.24	2.73082	1.18	1.50209
MD10G1104300	1	module2		Transducin/WD40 repeat-like superfamily protein	M31.2 // cell.division	-1.4	0.27	1.34	0.44	1.88	0.02	8.89	1.15387	16.69	3.24677	13.51	3.39275
MD10G1105900	4	module2		Glycosyl hydrolase family 10 protein	M10.6.2 // cell wall.degradation.mannan-xylose-arabinose-fucose /// M26.4 // misc.beta 1,3 glucan hydrolases	-126.7	0.03	1.87	0.84	236.37	0.03	0	0	0.79	0.196023	0.45	0.6052
MD10G1130600	2	module2		mannosyltransferase family protein	M10.2 // cell wall.cellulose synthesis	5.42	0.01	3.38	0.16	-1.6	1	1.61	0.834765	0.98	0.533378	0.31	0.100457
MD10G1152100	6	module2		Lactoylglutathione lyase / glyoxalase I family protein	M35.2 // not assigned.unknown	2.66	8.75e-06	1.97	0.00856	-1.35	1	239.62	82.4368	173.21	53.2202	96.04	29.7083
MD10G1153100	4	module2		Protein of unknown function	M35.2 // not assigned.unknown	4.22	0	1.49	0.1	-2.83	1.7e-09	82.45	20.7946	29.31	5.83324	21.34	2.02114
MD10G1164100	4	module2		No annotation	M35.2 // not assigned.unknown	-31.02	1.32e-05	2.14	0.48	66.54	5.74e-08	0.06	0.0443471	4.92	2.99669	2.43	1.76855
MD10G1172300	1	module2		glutathione S-transferase TAU 8	M26.9 // misc.glutathione S transferases	1.84	0.08	-1.89	0.09	-3.47	2.02e-05	24.7	5.39436	7.1	3.51097	14.63	3.93581
MD10G1178900	6	module2		phospholipid sterol acyl transferase 1	M11.8.10 // lipid metabolism.exotics (steroids, squalene etc).phosphatidylcholinesterol O-acyltransferase	3.81	2.8e-08	3.03	3.14e-05	-1.26	1	7.16	2.85808	5.47	0.972844	1.96	0.447763
MD10G1214100	4	module2		No annotation	M35.2 // not assigned.unknown	22.81	9.44e-13	2.25	0.32	-10.13	4.1e-07	22.39	16.5465	2.19	1.20823	1.08	0.743909
MD10G1214300	1	module2		Leucine-rich repeat receptor-like protein kinase family protein	M30.2.12 // signalling.receptor kinases.leucine rich repeat XII	3.07	0.06	-1.46	0.92	-4.48	0.02	1.02	0.570497	0.22	0.0953502	0.36	0.111654
MD10G1234000	2	module2		No annotation	M35.2 // not assigned.unknown	5.13	0.02	1.09	1	-4.69	0.09	3.8	2.83136	0.78	0.610055	0.79	0.435469
MD10G1238200	4	module2		NAC domain containing protein 42	M27.3.27 // RNA.regulation of transcription.NAC domain transcription factor family /// M33.99 // development.unspecified	98.5	5.83e-06	9.83	0.11	-10.02	0.00656	2.81	2.58899	0.27	0.229274	0.03	0.055
MD10G1281600	6	module2		Cysteine proteinases superfamily protein	M29.5.3 // protein.degradation.cysteine protease	8.93	1.47e-06	5.57	0.000825	-1.6	1	19.28	18.7133	11.73	7.43579	2.26	0.950697
MD10G1281700	2	module2		Cysteine proteinases superfamily protein	M29.5.3 // protein.degradation.cysteine protease	5.51	0.00109	2.72	0.15	-2.03	0.98	10.17	8.05962	4.91	3.19059	1.93	0.899426
MD10G1283500	1	module2		Thiamine pyrophosphate dependent pyruvate decarboxylase family protein	M5.2 // fermentation.PDC	1.38	0.17	-1.22	0.66	-1.68	0.02	96.47	22.8392	56.36	2.9277	74.43	12.5751
MD10G1299300	1	module2		Ycf1 protein	M35.2 // not assigned.unknown	2.1	0.14	-2.03	0.22	-4.26	0.000759	12.87	9.85424	2.92	1.24004	6.34	3.08562
MD10G1308700	1	module2		S-locus lectin protein kinase family protein	M29.4 // protein.postranslational modification /// M30.2.24 // signalling.receptor kinases.S-locus glycoprotein like	-1.91	0.14	1.45	0.67	2.77	0.02	2.03	1.30357	5.75	0.794858	4.38	2.75624
MD10G1320500	4	module2		an inducer of photoxidative stress.	M35.2 // not assigned.unknown	10.47	0.000386	1.69	0.9	-6.18	0.01	3.7	1.9763	0.58	0.255783	0.42	0.421505
MD10G1323600	2	module2		Homeodomain-like superfamily protein	M27.3.20 // RNA.regulation of transcription.G2-like transcription factor family, GARP /// M27.3.25 // RNA.regulation of transcription.MYB domain transcription factor family	4.79	0.00153	2.28	0.25	-2.1	0.76	3.54	1.1646	1.72	0.672278	0.77	0.470062
MD11G1004100	2	module2		Peroxidase superfamily protein	M26.12 // misc.peroxidases	2.84	0.02	1.36	0.9	-2.09	0.55	7.53	4.49394	3.52	1.8919	2.81	1.2364
MD11G1014700	6	module2		Protein of unknown function	M20.2.3 // stress.abiotic.drought/salt	7.28	1.12e-05	6.56	0.000104	-1.11	1	16.28	12.1182	13.87	15.4247	2.34	1.3869
MD11G1015300	4	module2		peroxidase 2	M26.12 // misc.peroxidases	8.36	5.7e-05	-1.08	1	-9.01	6.65e-05	5.01	3.68405	0.54	0.302476	0.62	0.312943
MD11G1052200	6	module2		eukaryotic translation initiation factor 2 beta subunit	M29.2.3 // protein.synthesis.initiation	1.8	0.00389	1.76	0.00911	-1.02	1	83.02	22.2399	80.46	18.9229	49.5	7.06046
MD11G1054100	4	module2		lipid transfer protein 1	M35.2 // not assigned.unknown	23.25	1.46e-06	3.23	0.27	-7.2	0.02	22.82	21.9287	3.12	2.76551	1.03	1.62338
MD11G1060700	2	module2		Other Eukaryotes-0 (source: NCBI BLink).	M35.2 // not assigned.unknown	2.89	4e-07	1.68	0.06	-1.73	0.11	33.24	4.96168	19.33	6.3504	12.43	2.50593
MD11G1062800	2	module2		UDP-Glycosyltransferase superfamily protein	M26.2 // misc.UDP glucosyl and glucoronyl transferases	2.22	0.00449	1.57	0.26	-1.41	1	11.46	3.26399	7.96	2.89129	5.49	0.526648
MD11G1070800	2	module2		glutamine-dependent asparagine synthase 1	M13.1.3.1.1 // amino acid metabolism.synthesis.aspartate family.asparagine.asparagine synthetase	2.8	0.00604	1.29	0.93	-2.18	0.21	22.06	20.3434	9.76	4.68054	8.16	2.67196
MD11G1083600	2	module2		Protein of unknown function (DUF674)	M35.2 // not assigned.unknown	-1.81	0.04	-1.11	1	1.63	0.4	9.49	3.56679	15.55	4.52731	19	4.54497
MD11G1118100	2	module2		CCT motif family protein	M35.2 // not assigned.unknown	19.76	0.00026	3.41	0.39	-5.8	0.15	3.36	4.66915	0.53	0.269985	0.16	0.153297
MD11G1170400	4	module2		methyl-CPG-binding domain 6	M35.2 // not assigned.unknown	10.14	0.000398	1.69	0.89	-6.01	0.02	2.66	2.02156	0.44	0.247302	0.26	0.289079
MD11G1171900	5	module2		NAD(P)-binding Rossmann-fold superfamily protein	M17.1.1.1.11 // hormone metabolism.abscisic acid.synthesis-degradation.synthesis.short chain alcohol dehydrogenmase (ABA2) /// M26.22 // misc.short chain dehydrogenase/reductase (SDR)	1.81	0.84	-8.47	0.02	-15.34	0.00222	20.36	15.5812	1.29	1.38423	11.6	13.8018
MD11G1212400	2	module2		RNAse THREE-like protein 2	M27.1.19 // RNA.processing.ribonucleases	5.34	0.04	3.69	0.2	-1.45	1	1.99	2.93825	1.26	1.18323	0.37	0.40302
MD11G1219900	4	module2		Cytochrome P450 superfamily protein	M16.2.1.8 // secondary metabolism.phenylpropanoids.lignin biosynthesis.F5H /// M16.8.3.3 // secondary metabolism.flavonoids.dihydroflavonols.flavonoid 3-monooxygenase /// M26.10 // misc.cytochrome P450	14.21	1.06e-06	-1.17	1	-16.6	4.25e-07	7.13	4.20933	0.41	0.58557	0.52	0.258521
MD11G1262100	4	module2		D-mannose binding lectin protein with Apple-like carbohydrate-binding domain	M26.16 // misc.myrosinases-lectin-jacalin	34.78	2.06e-06	3.61	0.32	-9.64	0.00918	4.3	5.88924	0.41	0.330895	0.12	0.144338
MD11G1262600	4	module2		D-mannose binding lectin protein with Apple-like carbohydrate-binding domain	M26.16 // misc.myrosinases-lectin-jacalin	3.49	0.00362	-1.16	1	-4.05	0.00234	9.67	6.91378	2.34	1.33464	2.96	0.400115
MD11G1262700	4	module2		Curculin-like (mannose-binding) lectin family protein	M26.16 // misc.myrosinases-lectin-jacalin	2.79	0.00366	-1.17	1	-3.25	0.00153	21.22	15.1687	6.46	1.95419	8.14	1.2892
MD11G1277800	4	module2		calmodulin 8	M30.3 // signalling.calcium	15.21	2.92e-05	2.12	0.68	-7.18	0.00692	5.09	3.83007	0.71	0.507108	0.39	0.321507
MD12G1030200	2	module2		NAC domain containing protein 90	M27.3.27 // RNA.regulation of transcription.NAC domain transcription factor family /// M33.99 // development.unspecified	4.18	0.00642	2.97	0.08	-1.41	1	3.19	1.04971	2.16	1.21862	0.78	0.200728
MD12G1041800	4	module2		syntaxin of plants 121	M31.4 // cell.vesicle transport	14.38	4.18e-05	1.62	0.95	-8.87	0.00213	3.29	2.25151	0.36	0.278747	0.25	0.183916
MD12G1045000	2	module2		RING-H2 group F2A	M29.5.11.4.2 // protein.degradation.ubiquitin.E3.RING	1.58	0.03	1.28	0.49	-1.23	1	11.87	2.13885	9.5	0.806825	8.01	0.491426
MD12G1045200	2	module2		Protein of unknown function	M35.2 // not assigned.unknown	8.88	0.000454	2.06	0.63	-4.31	0.07	1.73	1.2125	0.41	0.110303	0.22	0.101448
MD12G1084100	2	module2		3-glucanase 1	M26.4.1 // misc.beta 1,3 glucan hydrolases.glucan endo-1,3-beta-glucosidase	4.85	0.02	1.82	0.73	-2.66	0.64	1.52	0.803119	0.56	0.41069	0.34	0.212681
MD12G1096800	2	module2		sequence-specific DNA binding transcription factors	M27.3.30 // RNA.regulation of transcription.Trihelix, Triple-Helix transcription factor family	5.02	0.00137	1.77	0.61	-2.83	0.22	2.16	0.987737	0.79	0.542056	0.48	0.170563
MD12G1110500	1	module2		myb domain protein 36	M27.3.25 // RNA.regulation of transcription.MYB domain transcription factor family	2.04	0.52	-3.5	0.17	-7.12	0.01	1.01	0.423822	0.13	0.0896289	0.54	0.441163
MD12G1120800	6	module2		Seven transmembrane MLO family protein	M20.1.3.1 // stress.biotic.signalling.MLO-like	8.98	0.0021	6.47	0.02	-1.39	1	2.98	2.93667	2.06	2.26779	0.33	0.294661
MD12G1121200	4	module2		Seven transmembrane MLO family protein	M20.1.3.1 // stress.biotic.signalling.MLO-like	7.96	0.000739	1.48	1	-5.38	0.02	1.36	0.779631	0.24	0.172143	0.18	0.0930949
MD12G1178800	2	module2		PYR1-like 4	M20.2.99 // stress.abiotic.unspecified	4.47	0.04	2.43	0.45	-1.84	1	0.72	0.579454	0.34	0.159269	0.16	0.0853913
MD12G1202400	4	module2		pyroglutamyl peptidase I-like	M29.5 // protein.degradation	3.05	0.000265	1.15	1	-2.65	0.00692	27.46	5.37747	10.33	1.46066	9.67	6.01844
MD12G1205900	4	module2		nicotianamine synthase 3	M15.2 // metal handling.binding, chelation and storage	3.6	0.04	-2.29	0.35	-8.25	0.000189	25.44	30.4641	2.91	1.0606	7.46	7.6959
MD12G1207500	6	module2		Protein of unknown function (DUF1645)	M35.2 // not assigned.unknown	2.11	0.000731	1.7	0.04	-1.25	1	21.96	3.6924	17.46	5.40904	11.29	1.83928
MD12G1250800	2	module2		Protein kinase superfamily protein	M11.9.3.3 // lipid metabolism.lipid degradation.lysophospholipases.glycerophosphodiester phosphodiesterase /// M30.2.15 // signalling.receptor kinases.thaumatin like /// M30.2.16 // signalling.receptor kinases.Catharanthus roseus-like RLK1 /// M30.2.20 // signalling.receptor kinases.wheat LRK10 like	6.5	0.05	3.93	0.28	-1.66	1	0.21	0.0727438	0.12	0.0585235	0.03	0.0382971
MD12G1259000	5	module2		No annotation	M35.2 // not assigned.unknown	2.46	0.58	-21.34	0.00116	-52.54	4.99e-06	11.51	8.36678	0.21	0.0818026	4.97	9.1584
MD13G1043900	2	module2		Regulator of Vps4 activity in the MVB pathway protein	M35.2 // not assigned.unknown	2	0.05	1.44	0.56	-1.39	1	9.76	4.00615	6.79	2.87628	5.11	1.46256
MD13G1073600	4	module2		HVA22 homologue C	M17.1.3 // hormone metabolism.abscisic acid.induced-regulated-responsive-activated	2.43	1.11e-07	1.46	0.11	-1.66	0.03	73.76	12.9855	44.02	2.83081	33.09	10.6114
MD13G1078800	2	module2		SPFH/Band 7/PHB domain-containing membrane-associated protein family	M35.1 // not assigned.no ontology	1.71	0.00927	1.25	0.58	-1.36	0.74	54.22	15.0882	39.22	7.26953	33.83	6.44149
MD13G1082000	2	module2		Glutathione S-transferase family protein	M26.9 // misc.glutathione S transferases	2.24	0.00434	1.57	0.27	-1.43	1	84.22	20.81	57.59	30.708	40.17	12.0901
MD13G1090800	2	module2		aldehyde dehydrogenase 2B7	M5.10 // fermentation.aldehyde dehydrogenase	1.69	0.02	1.07	1	-1.58	0.16	12.84	2.69794	8.02	0.918604	8.08	1.52806
MD13G1125600	1	module2		Leucine-rich repeat (LRR) family protein	M17.3.2.99 // hormone metabolism.brassinosteroid.signal transduction.other /// M30.2.2 // signalling.receptor kinases.leucine rich repeat II	1.33	0.39	-1.36	0.38	-1.8	0.03	15.66	1.14206	8.57	1.95159	12.76	3.77547
MD13G1160900	2	module2		MLP-like protein 423	M35.2 // not assigned.unknown	5.45	0.00217	1.63	0.79	-3.34	0.16	10.96	6.80204	3.27	2.28067	2.16	1.39977
MD13G1161000	4	module2		MLP-like protein 423	M35.2 // not assigned.unknown	41.87	0.0093	3.13	0.88	-13.36	0.05	1.82	2.21627	0.11	0.165529	0.03	0.065
MD13G1161100	2	module2		MLP-like protein 423	M35.2 // not assigned.unknown	5.87	0.00117	1.65	0.77	-3.56	0.12	65.1	40.0316	18.45	15.8076	11.93	10.4823
MD13G1163300	2	module2		ethylene-responsive element binding protein	M27.3.3 // RNA.regulation of transcription.AP2/EREBP, APETALA2/Ethylene-responsive element binding protein family	1.97	0.0084	1.04	1	-1.89	0.05	77.22	30.0505	40.13	10.2017	42.11	12.6996
MD13G1210900	1	module2		2-oxoglutarate (2OG) and Fe(II)-dependent oxygenase superfamily protein	M17.5.1 // hormone metabolism.ethylene.synthesis-degradation /// M21.2 // redox.ascorbate and glutathione	1.66	0.71	-3.62	0.06	-6	0.00578	3.31	2.44544	0.52	0.187883	2.11	1.7144
MD14G1006600	2	module2		Protein of unknown function (DUF1637)	M35.2 // not assigned.unknown	2.18	0.00474	1.71	0.12	-1.27	1	14.73	7.61139	11.66	3.20191	7.31	1.5628
MD14G1010300	2	module2		Peroxidase superfamily protein	M26.12 // misc.peroxidases	3.37	0.01	1.1	1	-3.07	0.09	14.54	15.4914	4.76	3.11823	4.77	2.05176
MD14G1029800	2	module2		Protein of unknown function	M35.2 // not assigned.unknown	-2.68	0.04	1.05	1	2.82	0.1	3.21	1.61569	7.45	0.401373	7.66	2.13983
MD14G1041000	2	module2		syntaxin of plants 121	M31.4 // cell.vesicle transport	6.5	0.00278	2.21	0.49	-2.94	0.49	3.4	2.43332	1.15	0.908786	0.56	0.357619
MD14G1053800	2	module2		No annotation	M35.2 // not assigned.unknown	179.64	0.04	1.08	1	-166.5	0.09	1.39	2.775	0	0	0	0
MD14G1085600	2	module2		Calcium-dependent phosphotriesterase superfamily protein	M16.4.1 // secondary metabolism.N misc.alkaloid-like	1.57	0.02	1.36	0.22	-1.15	1	64.07	9.82581	54.87	3.70428	43.73	6.15156
MD14G1094300	2	module2		sequence-specific DNA binding transcription factors	M27.3.30 // RNA.regulation of transcription.Trihelix, Triple-Helix transcription factor family	2.18	9.08e-05	1.44	0.22	-1.52	0.3	17.76	3.18592	11.68	2.7913	8.79	0.623618
MD14G1111400	2	module2		Heavy metal transport/detoxification superfamily protein	M28.2 // DNA.repair	2.57	0.00446	1.84	0.15	-1.39	1	15.56	7.94519	10.7	3.86191	6.29	1.69144
MD14G1114000	4	module2		Late embryogenesis abundant (LEA) hydroxyproline-rich glycoprotein family	M35.2 // not assigned.unknown	14.66	1.44e-06	1.38	1	-10.62	5.18e-05	8.8	5.58718	0.81	0.542525	0.61	0.652431
MD14G1126900	6	module2		Basic helix-loop-helix (bHLH) DNA-binding family protein	M27.3.6 // RNA.regulation of transcription.bHLH,Basic Helix-Loop-Helix family	2.43	0.00111	2.01	0.02	-1.21	1	17.79	8.55364	14.2	5.06896	7.72	1.62466
MD14G1145500	2	module2		Protein of unknown function	M35.2 // not assigned.unknown	2.39	0.04	-1.01	1	-2.41	0.11	6.07	3.54146	2.47	1.00449	2.7	0.841957
MD14G1152300	2	module2		HXXXD-type acyl-transferase family protein	M35.1 // not assigned.no ontology	6.37	0.00278	2.61	0.32	-2.44	0.68	0.89	0.418927	0.4	0.160078	0.15	0.0568624
MD14G1160800	2	module2		Chalcone and stilbene synthase family protein	M16.8.2 // secondary metabolism.flavonoids.chalcones /// M16.8.2.1 // secondary metabolism.flavonoids.chalcones.naringenin-chalcone synthase	45.91	0.00232	7.86	0.27	-5.84	0.42	0.99	1.20785	0.16	0.272443	0.02	0.0206155
MD14G1176000	1	module2		Protein of Unknown Function (DUF239)	M29.5 // protein.degradation	-1.31	0.23	1.21	0.6	1.58	0.03	24.39	2.62708	37.83	4.62732	34.13	3.80802
MD14G1187200	2	module2		Protein of unknown function	M35.2 // not assigned.unknown	4.6	0.00119	2.08	0.32	-2.21	0.57	18.65	9.78339	8.28	1.61101	4.24	2.12401
MD14G1189300	2	module2		Homeodomain-like superfamily protein	M27.3.26 // RNA.regulation of transcription.MYB-related transcription factor family	1.72	0.00391	1.36	0.24	-1.26	1	71.8	20.2212	55.46	7.23107	44.38	2.58329
MD14G1206300	1	module2		Protein of unknown function	M35.2 // not assigned.unknown	-1.26	0.54	1.48	0.14	1.87	0.00872	89.32	19.1115	164.93	51.2471	120.25	22.4044
MD14G1228600	2	module2		Calmodulin binding protein-like	M30.3 // signalling.calcium	4.25	0.00235	2.6	0.11	-1.64	1	7.34	3.72683	4.36	3.60192	1.8	0.625513
MD15G1023900	2	module2		ADPGLC-PPase large subunit	M2.1.2.1 // major CHO metabolism.synthesis.starch.AGPase	1.56	0.02	1.17	0.81	-1.34	0.71	26.13	0.644412	19.36	0.728532	17.98	4.17242
MD15G1025000	2	module2		pectinesterase 11	M10.8.1 // cell wall.pectin*esterases.PME	13.2	0.04	7.23	0.23	-1.83	1	0.27	0.281306	0.15	0.0828654	0.02	0.03
MD15G1049100	2	module2		Protein of unknown function	M35.2 // not assigned.unknown	1.91	0.04	1.63	0.22	-1.17	1	18.58	10.6635	15.27	4.12728	10.17	4.03012
MD15G1074900	4	module2		Leucine-rich repeat protein kinase family protein	M30.2.12 // signalling.receptor kinases.leucine rich repeat XII	16.95	0.00476	1.07	1	-15.78	0.01	0.28	0.235372	0.02	0.0238048	0.02	0.0191485
MD15G1098800	4	module2		BURP domain-containing protein	M20.2.3 // stress.abiotic.drought/salt	-2.49	0.000158	-1.09	1	2.29	0.00256	111.77	34.4415	256.15	85.7839	303.61	67.8414
MD15G1100300	6	module2		myosin heavy chain-related	M28.2 // DNA.repair /// M31.1.1.3 // cell.organisation.cytoskeleton.Myosin	7.43	0.00772	9.01	0.0043	1.21	1	5.96	6.445	6.8	4.32474	0.83	0.589993
MD15G1100400	6	module2		myosin heavy chain-related	M35.2 // not assigned.unknown	41.19	2.53e-05	49.18	2.35e-05	1.19	1	12.9	14.5893	14.43	9.77866	0.32	0.342685
MD15G1106200	2	module2		UDP-glycosyltransferase 73B4	M16.8.4.2 // secondary metabolism.flavonoids.flavonols.flavonol 3-O-glycosyltransferase /// M20.1 // stress.biotic /// M26.2 // misc.UDP glucosyl and glucoronyl transferases	2.7	0.01	2.14	0.1	-1.26	1	7.51	3.25598	5.81	3.21599	2.99	1.73033
MD15G1118600	5	module2		Protein of unknown function	M17.5.2 // hormone metabolism.ethylene.signal transduction	1.57	0.36	-2.48	0.01	-3.91	2.22e-05	15.11	4.6721	3.8	2.28667	10.34	3.29498
MD15G1129400	2	module2		calcium-binding EF hand family protein	M30.3 // signalling.calcium	1.76	0.00513	1.22	0.71	-1.44	0.41	17.69	2.51843	12.35	1.59065	11.02	0.725138
MD15G1132200	4	module2		Chalcone and stilbene synthase family protein	M16.8.2.1 // secondary metabolism.flavonoids.chalcones.naringenin-chalcone synthase	138.71	0.04	6.88	0.83	-20.17	0.02	2.09	2.33864	0.09	0.175	0	0
MD15G1156100	2	module2		Glycosyl hydrolase family protein with chitinase insertion domain	M20.1 // stress.biotic	7.82	0.03	1.91	0.89	-4.09	0.6	2.3	2.6291	0.53	0.381171	0.3	0.328672
MD15G1172200	2	module2		Protein of unknown function	M35.2 // not assigned.unknown	1.88	0.01	1.54	0.19	-1.22	1	22.99	5.52237	18.34	4.69093	12.95	1.14895
MD15G1176400	6	module2		early nodulin-related	M35.2 // not assigned.unknown	5.39	2.18e-06	2.78	0.02	-1.94	0.58	55.72	44.5833	29.22	15.8369	11.31	3.9567
MD15G1187300	2	module2		aldehyde dehydrogenase 2C4	M5.10 // fermentation.aldehyde dehydrogenase	2.71	0.00891	2.1	0.11	-1.29	1	13.69	7.36376	10.24	4.90667	5.22	3.04714
MD15G1223100	2	module2		SAUR-like auxin-responsive protein family	M17.2.3 // hormone metabolism.auxin.induced-regulated-responsive-activated	7.2	0.000792	2.04	0.55	-3.52	0.2	17.51	17.4876	5.05	2.50529	2.64	2.02913
MD15G1224900	2	module2		Plant invertase/pectin methylesterase inhibitor superfamily	M10.8.1 // cell wall.pectin*esterases.PME	1.54	0.03	1.22	0.65	-1.27	1	23.91	5.67738	18.75	0.366276	16.7	3.59705
MD15G1253700	1	module2		MAP kinase 7	M30.6 // signalling.MAP kinases	1.65	0.23	-1.51	0.46	-2.48	0.01	11.26	4.43941	4.45	0.504538	7.2	4.4022
MD15G1280400	2	module2		Phosphoglycerate mutase family protein	M4.3.12 // glycolysis.unclear/dually targeted.phosphoglycerate mutase	2.43	0.00751	1.41	0.64	-1.72	0.59	13	2.84236	7.47	2.96983	5.77	1.7129
MD15G1346400	1	module2		response regulator 9	M27.3.5 // RNA.regulation of transcription.ARR	1.28	0.82	-1.85	0.15	-2.38	0.04	10.43	2.70414	4.3	1.68068	8.62	3.94268
MD15G1377600	4	module2		Protein of unknown function	M35.2 // not assigned.unknown	3.69	1.58e-06	1.59	0.31	-2.32	0.02	19.92	8.32216	8.48	2.91639	5.79	1.57331
MD15G1418100	2	module2		plantacyanin	M26.19 // misc.plastocyanin-like	2.04	0.00678	1.17	1	-1.75	0.17	60.23	10.9126	34.57	15.2983	32.09	10.0031
MD15G1420800	2	module2		NAD(P)-binding Rossmann-fold superfamily protein	M26.22 // misc.short chain dehydrogenase/reductase (SDR)	1.82	0.005	1.32	0.46	-1.38	0.75	62.02	15.3752	44.3	8.29925	36.48	7.63724
MD15G1434400	4	module2		jasmonate-zim-domain protein 12	M35.2 // not assigned.unknown	-3.03	0.000695	1.29	0.86	3.92	2.25e-05	4.5	0.738309	17.39	8.6584	14.74	6.43551
MD15G1440400	1	module2		GBA2 type family protein	M35.2 // not assigned.unknown	1.4	0.44	-1.64	0.17	-2.3	0.00656	7.71	2.82171	3.29	1.56396	5.82	1.65776
MD16G1009000	2	module2		low-molecular-weight cysteine-rich 69	M35.2 // not assigned.unknown	1.93	0.04	1.46	0.47	-1.32	1	558.94	202.965	415.74	249.249	310.58	82.3302
MD16G1010900	4	module2		Lactate/malate dehydrogenase family protein	M5.1 // fermentation.LDH	19.82	2.19e-07	2.37	0.46	-8.36	0.00128	8.81	6.75923	1.03	0.996406	0.46	0.361755
MD16G1015400	2	module2		ARM repeat superfamily protein	M17.6.2 // hormone metabolism.gibberelin.signal transduction /// M27.3.64 // RNA.regulation of transcription.PHOR1	6.87	0.00229	1.52	0.96	-4.51	0.07	2.04	1.42292	0.45	0.342284	0.3	0.25645
MD16G1025800	2	module2		MLP-like protein 328	M20.2.99 // stress.abiotic.unspecified	2.92	0.000176	1.8	0.12	-1.62	0.67	62.76	15.1116	38.86	22.7254	23.45	7.91851
MD16G1056600	2	module2		polypeptide 9	M17.3.1.1.5 // hormone metabolism.brassinosteroid.synthesis-degradation.BRs.metabolic regulation /// M26.10 // misc.cytochrome P450	101.33	0.00087	12.14	0.21	-8.35	0.18	1.25	1.28148	0.15	0.281824	0.01	0.025
MD16G1068700	2	module2		fucosyltransferase 1	M10.3 // cell wall.hemicellulose synthesis	10.4	0.04	2.41	0.84	-4.32	0.54	0.29	0.252636	0.07	0.0173205	0.03	0.0377492
MD16G1104500	2	module2		Copine (Calcium-dependent phospholipid-binding protein) family	M29.5.11.4.2 // protein.degradation.ubiquitin.E3.RING	6.88	0.04	1.41	1	-4.88	0.27	0.39	0.224796	0.07	0.0585235	0.06	0.0734847
MD16G1149300	2	module2		Protein of unknown function	M35.2 // not assigned.unknown	3.34	0.03	2.15	0.35	-1.56	1	11.38	8.74461	7.03	6.16213	3.59	3.79531
MD16G1160500	2	module2		MLP-like protein 423	M35.2 // not assigned.unknown	2.81	1.18e-05	1.46	0.34	-1.92	0.05	234.46	82.1423	121.41	33.6202	89.91	30.6211
MD16G1161100	4	module2		MLP-like protein 423	M35.2 // not assigned.unknown	6.82	8.83e-07	2.22	0.16	-3.07	0.05	411.48	333.02	133.33	77.4367	63.77	35.0088
MD16G1162800	4	module2		ethylene-responsive element binding protein	M27.3.3 // RNA.regulation of transcription.AP2/EREBP, APETALA2/Ethylene-responsive element binding protein family	2.11	0.000144	1.2	0.8	-1.76	0.03	171.27	47.6985	96.85	16.569	88.15	11.2744
MD16G1196500	2	module2		Acyl-CoA N-acyltransferases (NAT) superfamily protein	M26.24 // misc.GCN5-related N-acetyltransferase	2.29	0.00103	1.38	0.5	-1.66	0.3	40.3	12.5109	23.78	3.52399	18.56	5.47487
MD16G1215200	4	module2		2-oxoglutarate (2OG) and Fe(II)-dependent oxygenase superfamily protein	M17.5.1 // hormone metabolism.ethylene.synthesis-degradation /// M21.2 // redox.ascorbate and glutathione	310.95	0.01	4.97	0.93	-62.6	0.000302	1.63	1.69189	0.02	0.04	0	0
MD16G1218000	2	module2		myb domain protein 15	M27.3.25 // RNA.regulation of transcription.MYB domain transcription factor family	5.37	0.00546	1.4	1	-3.84	0.12	2.48	1.39918	0.63	0.46483	0.5	0.238747
MD16G1238400	2	module2		Protein of unknown function (DUF581)	M33.99 // development.unspecified	2.38	0.000104	1.55	0.16	-1.53	0.46	194.66	47.59	125.68	19.1175	87.18	31.8691
MD16G1263500	6	module2		Protein of unknown function	M35.2 // not assigned.unknown	29.44	4.58e-08	8.87	0.00328	-3.32	0.27	4.07	2.27762	1.22	1.22363	0.15	0.107548
MD17G1015900	2	module2		Galactose oxidase/kelch repeat superfamily protein	M27.3.25 // RNA.regulation of transcription.MYB domain transcription factor family /// M27.3.67 // RNA.regulation of transcription.putative transcription regulator	2.05	0.03	1.29	0.83	-1.59	0.8	5.91	2.34407	3.81	0.874695	3.22	0.648453
MD17G1036200	4	module2		UDP-Glycosyltransferase superfamily protein	M26.2 // misc.UDP glucosyl and glucoronyl transferases	48.36	0.00283	5	0.55	-9.67	0.02	0.55	0.470602	0.05	0.0173205	0.01	0.025
MD17G1038400	2	module2		DegP protease 9	M29.5.5 // protein.degradation.serine protease	2.1	0.04	1.5	0.52	-1.4	1	6.42	1.88401	4.45	1.97074	3.2	0.909666
MD17G1048300	2	module2		Protein of unknown function (DUF1637)	M35.2 // not assigned.unknown	2.04	0.03	-1.04	1	-2.12	0.06	9.66	3.23296	4.56	0.73991	5.09	1.73268
MD17G1049000	2	module2		homeobox 3	M27.3.22 // RNA.regulation of transcription.HB,Homeobox transcription factor family	2.2	0.00111	1.52	0.22	-1.44	0.79	19.43	4.04172	13.4	5.41809	9.54	2.63511
MD17G1063200	1	module2		Malectin/receptor-like protein kinase family protein	M30.2.16 // signalling.receptor kinases.Catharanthus roseus-like RLK1	1.25	0.86	-1.88	0.13	-2.36	0.04	7.21	4.64055	2.93	0.790501	5.98	1.07805
MD17G1076700	4	module2		polypeptide 1	M26.10 // misc.cytochrome P450	13.35	0.000139	-1.11	1	-14.84	0.000163	2.78	3.6428	0.17	0.143527	0.22	0.188746
MD17G1085300	7	module2		Wound-responsive family protein	M35.2 // not assigned.unknown	5.75	7.8e-09	2.29	0.04	-2.51	0.03	89.22	39.5641	35.75	12.3026	16.68	9.31096
MD17G1092300	4	module2		No annotation	M35.2 // not assigned.unknown	-5.51	0.01	1.56	0.88	8.59	0.00138	0.26	0.0869866	2.09	1.13949	1.41	1.45484
MD17G1141200	2	module2		galacturonosyltransferase 15	M26.2 // misc.UDP glucosyl and glucoronyl transferases	-1.78	0.02	-1.29	0.64	1.38	0.94	9.68	3.16928	13.43	3.65433	18.78	2.79501
MD17G1163300	2	module2		Ergosterol biosynthesis ERG4/ERG24 family	M17.3.1.2.7 // hormone metabolism.brassinosteroid.synthesis-degradation.sterols.DWF5	1.62	0.00713	1.28	0.39	-1.27	0.97	29.52	2.57345	23.15	2.27236	19.57	3.56403
MD17G1244400	1	module2		ribulose bisphosphate carboxylase small chain 1A	M1.3.2 // PS.calvin cycle.rubisco small subunit	-1.24	0.63	1.41	0.28	1.74	0.04	1046.54	242.924	1827.66	185.843	1409.57	308.185
MD17G1259400	2	module2		polypeptide 26	M26.10 // misc.cytochrome P450	3.55	0.00177	2	0.23	-1.78	0.88	5.53	2.82834	3.04	1.75371	1.64	0.658806
MD17G1264200	2	module2		DNAJ heat shock N-terminal domain-containing protein	M20.2.1 // stress.abiotic.heat	-1.99	0.02	-1.13	1	1.77	0.22	4.32	1.49078	7.59	1.38355	9.32	1.19232
MD17G1284300	2	module2		P-glycoprotein 11	M34.16 // transport.ABC transporters and multidrug resistance systems	2.1	0.02	1.16	1	-1.81	0.32	4.37	1.88629	2.37	0.759885	2.19	0.56795
MD05G1294600	9	module0		No annotation	M35.2 // not assigned.unknown	-9.78	0.23	4.18	0.38	40.86	0.04	0.02	0.045	1.14	0.873499	0.28	0.55
MD10G1062300	9	module0		NAD(P)-linked oxidoreductase superfamily protein	M3.5 // minor CHO metabolism.others	-6.22	0.05	3.56	0.3	22.12	0.000236	0.7	0.333604	14.9	23.9752	4.61	7.13033
MD15G1406900	10	module0		No annotation	M35.2 // not assigned.unknown	1.11	1	-33.49	0.00081	-37.07	0.000716	3.66	4.12079	0.09	0.068313	3.48	3.89173
MD00G1001400	13	module1		Protein kinase superfamily protein	M29.4 // protein.postranslational modification	-1.5	0.03	-1.58	0.02	-1.05	1	19.97	4.50024	18.75	2.94565	32.21	2.3599
MD00G1002000	14	module1		No annotation	M35.2 // not assigned.unknown	1.93	0.24	2.98	0.02	1.54	1	2.53	1.9424	3.96	2.56275	1.45	0.421851
MD00G1016700	12	module1		sister chromatid cohesion 1 protein 4	M28.1 // DNA.synthesis/chromatin structure	-1.52	0.04	-1.48	0.08	1.03	1	6.61	1.8083	6.69	0.682471	10.76	1.41893
MD00G1018900	13	module1		Ribosomal protein L13 family protein	M29.2.1.2.2.513 // protein.synthesis.ribosomal protein.eukaryotic.60S subunit.L13A	1.62	0.04	1.73	0.02	1.07	1	550.44	130.431	587.99	80.2917	369.38	46.9794
MD00G1019700	12	module1		kinesin like protein for actin based chloroplast movement 1	M31.1 // cell.organisation	-1.5	0.04	-1.47	0.06	1.02	1	9.95	2.56842	9.96	1.63304	15.92	0.649153
MD00G1025500	13	module1		global transcription factor group B1	M27.3.52 // RNA.regulation of transcription.Global transcription factor group	-1.99	0.00109	-2.01	0.00154	-1.01	1	10.68	4.61125	10.33	2.24525	22.49	3.6288
MD00G1026100	13	module1		disease resistance protein (TIR-NBS-LRR class)	M20.1.7 // stress.biotic.PR-proteins	-3.16	0.02	-3.1	0.03	1.02	1	0.6	0.346735	0.64	0.354342	2.19	0.699547
MD00G1028400	13	module1		proteasome beta subunit C1	M29.5.11.20 // protein.degradation.ubiquitin.proteasom	1.63	0.02	1.67	0.02	1.02	1	127.24	28.8879	130.14	14.8481	84.73	10.5949
MD00G1028700	13	module1		C2 calcium/lipid-binding domain (CaLB) protein	M35.1.19 // not assigned.no ontology.C2 domain-containing protein	-2.34	0.000709	-2.71	7.08e-05	-1.16	1	2.13	1.02373	1.79	0.609399	5.26	0.453532
MD00G1031100	13	module1		target of rapamycin	M33.30.1 // development.multitarget.target of rapamycin	-1.9	0.000193	-1.9	0.000356	-1	1	4	1.18266	3.89	0.521943	8.05	1.39213
MD00G1039200	13	module1		No annotation	M35.2 // not assigned.unknown	-5.48	0.00011	-3.84	0.00545	1.43	1	0.67	0.367197	0.94	0.591178	3.9	1.8718
MD00G1040500	13	module1		DNA binding	M35.2 // not assigned.unknown	-2.35	0.00027	-2.52	0.000122	-1.07	1	2.29	1.07745	2.07	0.463968	5.66	0.975547
MD00G1047400	13	module1		Leucine-rich repeat transmembrane protein kinase	M30.2.8.2 // signalling.receptor kinases.leucine rich repeat VIII.VIII-2	-2.12	0.05	-3.34	0.000412	-1.57	1	1.72	0.793405	1.11	0.163783	4.1	1.77832
MD00G1050300	14	module1		No annotation	M35.2 // not assigned.unknown	-3.06	0.07	-3.74	0.03	-1.22	1	0.76	0.44395	0.59	0.252323	2.48	0.91751
MD00G1057700	13	module1		Protein of unknown function	M35.2 // not assigned.unknown	1.7	0.03	1.81	0.01	1.07	1	51.33	12.3081	53.89	3.91925	32.17	10.2229
MD00G1058900	12	module1		Protein of unknown function	M35.2 // not assigned.unknown	1.7	0.04	1.49	0.21	-1.14	1	17.77	1.98255	15.34	2.88112	11.15	1.27542
MD00G1060300	13	module1		translocase of outer membrane 22-V	M35.2 // not assigned.unknown	1.83	0.02	1.84	0.02	1.01	1	73.37	17.9775	73.95	14.4544	43.61	5.19246
MD00G1067200	14	module1		SAUR-like auxin-responsive protein family	M17.2.3 // hormone metabolism.auxin.induced-regulated-responsive-activated	1.32	0.54	1.94	0.02	1.46	0.77	31.28	3.33229	45.35	19.5821	25.62	3.53297
MD00G1068500	12	module1		phosphoribulokinase	M1.3.12 // PS.calvin cycle.PRK	-1.65	0.00319	-1.16	0.81	1.43	0.21	28.47	4.60868	40.2	2.60873	50.44	4.94076
MD00G1072300	13	module1		Pre-mRNA-processing-splicing factor	M27.1.1 // RNA.processing.splicing	-2.22	7.37e-06	-2.08	0.00013	1.07	1	3.94	1.4389	4.12	0.809007	9.29	1.50466
MD00G1075500	14	module1		ferredoxin 3	M7.3 // OPP.electron transfer	1.53	0.07	1.61	0.04	1.05	1	69.49	16.4351	73.07	8.40417	49.4	7.18798
MD00G1076800	12	module1		inositol polyphosphate kinase 2 beta	M3.4.2 // minor CHO metabolism.myo-inositol.InsP-Kinases	1.57	0.03	1.3	0.42	-1.21	1	55.37	5.83082	45.08	5.97551	37.83	7.63807
MD00G1078100	13	module1		FORMS APLOID AND BINUCLEATE CELLS 1A	M30.4.1 // signalling.phosphinositides.phosphatidylinositol-4-phosphate 5-kinase	-1.91	0.01	-2.29	0.000871	-1.2	1	2.28	0.723349	1.85	0.609829	4.61	1.01164
MD00G1079900	14	module1		PHF5-like protein	M35.2 // not assigned.unknown	1.53	0.24	1.84	0.05	1.21	1	17.54	2.13315	21	6.76099	12.33	2.50094
MD00G1083000	13	module1		ACT domain repeat 8	M13.99 // amino acid metabolism.misc /// M29.2.4 // protein.synthesis.elongation	-1.82	0.04	-2.09	0.01	-1.15	1	5.25	1.19368	4.58	1.45753	10.38	2.28107
MD00G1083100	12	module1		AT-hook motif nuclear-localized protein 1	M27.3.67 // RNA.regulation of transcription.putative transcription regulator	1.5	0.02	1.37	0.13	-1.09	1	24.24	1.81781	22.26	1.09054	17.57	0.759846
MD00G1086100	14	module1		ATP binding microtubule motor family protein	M31.1 // cell.organisation	-1.62	0.08	-1.72	0.05	-1.06	1	4.65	1.59847	4.24	1.13635	7.88	0.781894
MD00G1086200	13	module1		LYR family of Fe/S cluster biogenesis protein	M9 // mitochondrial electron transport / ATP synthesis	1.56	0.04	1.71	0.01	1.1	1	149.29	32.8401	163.72	18.9555	104.28	10.7758
MD00G1086500	12	module1		Protein of unknown function (DUF604)	M35.1 // not assigned.no ontology	-1.66	0.00363	-1.36	0.18	1.22	1	14.48	3.35737	17.32	3.11368	25.57	3.23302
MD00G1086800	12	module1		Clp amino terminal domain-containing protein	M20.2.1 // stress.abiotic.heat	-1.86	0.00748	-1.66	0.06	1.12	1	4.23	1.58708	4.6	0.642774	8.31	1.8239
MD00G1087000	12	module1		uridine-ribohydrolase2	M23.2.1.2 // nucleotide metabolism.degradation.pyrimidine.uridine nucleosidase	1.87	0.01	1.63	0.09	-1.14	1	18.21	4.42506	15.81	4.52843	10.55	2.58883
MD00G1091600	14	module1		Protein kinase superfamily protein	M29.4 // protein.postranslational modification	-1.34	0.45	-1.79	0.03	-1.33	1	9.55	2.59904	7.07	1.47189	13.76	1.88652
MD00G1097500	13	module1		JUMONJI 14	M27.3.57 // RNA.regulation of transcription.JUMONJI family	-2.24	0.04	-2.33	0.04	-1.04	1	0.86	0.266396	0.81	0.125	2.06	0.423517
MD00G1103100	13	module1		light harvesting complex of photosystem II 5	M1.1.1.1 // PS.lightreaction.photosystem II.LHC-II	1.71	0.02	1.87	0.00515	1.09	1	377.92	105.994	412.35	27.7652	239.88	37.2111
MD00G1104400	14	module1		heavy metal atpase 2	M34.12 // transport.metal	-1.79	0.32	-3.2	0.00856	-1.79	0.93	1.11	0.0988264	0.59	0.218842	2.11	0.433311
MD00G1106400	13	module1		LA RNA-binding protein	M35.2 // not assigned.unknown	-1.84	0.01	-2.16	0.00118	-1.17	1	4.62	1.57849	3.88	1.18148	9.04	1.09296
MD00G1108000	13	module1		global transcription factor group B1	M27.3.52 // RNA.regulation of transcription.Global transcription factor group	-2.06	0.00523	-2.37	0.00087	-1.15	1	7.18	3.70213	6.03	1.74082	15.56	3.47174
MD00G1109200	12	module1		Protein of unknown function	M35.2 // not assigned.unknown	-2.94	0.00833	-1.51	0.65	1.95	0.61	2.73	0.822613	5.27	2.23881	8.79	2.68439
MD00G1109600	12	module1		damaged DNA binding protein 1A	M20.2.5 // stress.abiotic.light /// M29.5.11.4.6 // protein.degradation.ubiquitin.E3.DCX	-1.62	0.03	-1.59	0.05	1.02	1	7.82	2.99304	7.83	1.1162	13.46	0.582094
MD00G1109700	14	module1		photosystem I subunit K	M1.1.2.2 // PS.lightreaction.photosystem I.PSI polypeptide subunits	1.31	0.41	1.75	0.02	1.34	0.96	498.41	104.953	661.72	90.6833	412.64	78.451
MD00G1109900	12	module1		Protein kinase superfamily protein	M29.4 // protein.postranslational modification	-1.9	0.03	-1.4	0.5	1.35	1	6.92	3.41433	9.13	2.06985	13.96	3.98702
MD00G1110400	14	module1		Protein of unknown function (DUF810)	M35.2 // not assigned.unknown	-1.6	0.07	-1.84	0.01	-1.15	1	3.01	0.342929	2.6	0.379122	5.22	0.693301
MD00G1115600	12	module1		AP2/B3-like transcriptional factor family protein	M17.1.2 // hormone metabolism.abscisic acid.signal transduction	-2.35	0.02	-2.06	0.08	1.14	1	1.18	0.595147	1.34	0.303246	3	0.315845
MD00G1115700	14	module1		Ribosomal protein S5 family protein	M29.2.1.1.1.1.5 // protein.synthesis.ribosomal protein.prokaryotic.chloroplast.30S subunit.S5	1.32	0.25	1.53	0.03	1.16	1	31.76	2.63064	36.42	5.25062	25.81	5.09035
MD00G1127500	13	module1		Regulator of chromosome condensation (RCC1) family protein	M31.2 // cell.division	-1.93	0.05	-2.09	0.03	-1.08	1	4.01	1.58956	3.73	0.554459	8.52	2.42301
MD00G1127700	13	module1		drought-induced 21	M35.2 // not assigned.unknown	4.17	1.42e-12	3.11	4.21e-07	-1.34	1	43.2	9.72745	32.1	7.16272	11.24	3.13644
MD00G1128300	13	module1		ARM repeat superfamily protein	M29.3.1 // protein.targeting.nucleus	-1.6	0.02	-1.54	0.05	1.04	1	7.19	1.87614	7.45	1.00348	12.4	1.09354
MD00G1129300	13	module1		mago nashi family protein	M33.99 // development.unspecified	1.79	0.01	1.84	0.01	1.03	1	64.54	7.257	66.24	10.9602	39.29	5.95226
MD00G1138200	12	module1		RING/U-box superfamily protein	M29.5.11.4.2 // protein.degradation.ubiquitin.E3.RING	-1.54	0.02	-1.25	0.5	1.24	1	8.76	2.69645	10.62	0.949333	14.38	1.55406
MD00G1140500	12	module1		P-loop nucleoside triphosphate hydrolases superfamily protein with CH (Calponin Homology) domain	M31.1 // cell.organisation	-1.52	0.03	-1.19	0.71	1.28	0.98	5.99	0.676184	7.6	0.996306	9.82	0.243926
MD00G1141700	12	module1		NAD(P)-linked oxidoreductase superfamily protein	M3.5 // minor CHO metabolism.others /// M16.8.2 // secondary metabolism.flavonoids.chalcones	1.52	0.03	1.38	0.16	-1.1	1	38.71	5.84422	34.75	3.26664	27.24	1.60484
MD00G1143700	13	module1		Actin-binding FH2 (Formin Homology) protein	M35.1.20 // not assigned.no ontology.formin homology 2 domain-containing protein	-2.69	0.00142	-2.58	0.00365	1.04	1	0.96	0.442794	1	0.165605	2.84	1.03976
MD00G1148100	14	module1		heteroglycan glucosidase 1	M2.2.2.1 // major CHO metabolism.degradation.starch.starch cleavage /// M26.3.1 // misc.gluco-, galacto- and mannosidases.alpha-galactosidase	-1.41	0.12	-1.64	0.01	-1.16	1	33.03	9.87089	27.97	5.06141	49.68	3.57604
MD00G1149200	13	module1		P-loop containing nucleoside triphosphate hydrolases superfamily protein	M27.3.44 // RNA.regulation of transcription.Chromatin Remodeling Factors	-2.13	0.01	-1.96	0.04	1.08	1	1.14	0.348078	1.24	0.134288	2.66	0.66335
MD00G1152000	13	module1		suppressor of abi3-5	M27.4 // RNA.RNA binding	-2.21	0.00311	-2.23	0.00384	-1.01	1	4.04	2.16035	3.88	0.826982	9.4	1.41196
MD00G1152300	14	module1		NB-ARC domain-containing disease resistance protein	M20.1.7 // stress.biotic.PR-proteins	-2.7	0.15	-3.87	0.03	-1.43	1	0.29	0.225592	0.2	0.0772442	0.89	0.24878
MD00G1154200	14	module1		Protein of unknown function	M35.2 // not assigned.unknown	1.3	0.36	1.61	0.03	1.23	1	25.33	3.34372	31.04	3.54283	21.03	1.12583
MD00G1161300	13	module1		RNA-binding (RRM/RBD/RNP motifs) family protein	M27.4 // RNA.RNA binding	-1.76	0.01	-1.91	0.00436	-1.08	1	14.16	4.76484	12.88	2.43841	26.71	2.62626
MD00G1170800	12	module1		Eukaryotic rpb5 RNA polymerase subunit family protein	M27.2 // RNA.transcription	1.71	0.03	1.56	0.12	-1.1	1	8.09	0.791644	7.31	0.756769	5.11	0.495269
MD00G1171100	13	module1		RNA binding Plectin/S10 domain-containing protein	M29.2.1.2.1.10 // protein.synthesis.ribosomal protein.eukaryotic.40S subunit.S10	1.62	0.01	1.62	0.02	1	1	184.06	25.2775	183.65	13.0141	122.76	14.1543
MD00G1171200	13	module1		RGPR-related	M35.2 // not assigned.unknown	-1.75	0.03	-1.82	0.02	-1.04	1	4.47	2.13427	4.15	0.938061	8.2	1.08821
MD00G1173700	13	module1		HECT-domain (ubiquitin-transferase)	M29.5.11.4.1 // protein.degradation.ubiquitin.E3.HECT	-2.77	0.04	-5.43	0.000192	-1.96	0.84	0.96	0.714674	0.47	0.295226	2.75	0.38893
MD00G1179200	13	module1		Prolyl oligopeptidase family protein	M35.2 // not assigned.unknown	-1.86	0.00381	-1.69	0.03	1.1	1	6.92	2.18926	7.5	0.90967	13.84	1.27925
MD00G1181300	14	module1		Chaperone DnaJ-domain superfamily protein	M31.4 // cell.vesicle transport	-1.49	0.04	-1.56	0.02	-1.05	1	8.9	2.59831	8.3	0.976435	14.08	1.3843
MD00G1184300	13	module1		ENTH/VHS family protein	M35.1.21 // not assigned.no ontology.epsin N-terminal homology (ENTH) domain-containing protein	-1.73	0.02	-1.95	0.00386	-1.13	1	9.52	3.85332	8.2	1.8028	17.31	1.33322
MD00G1185700	13	module1		Ribosomal protein L18ae family	M35.2 // not assigned.unknown	1.6	0.02	1.64	0.02	1.02	1	97.44	14.3476	99.58	10.3124	66.3	5.24593
MD00G1187500	12	module1		Calcineurin-like metallo-phosphoesterase superfamily protein	M26.13 // misc.acid and other phosphatases /// M26.27 // misc.calcineurin-like phosphoesterase family protein	-1.81	0.02	-1.29	0.65	1.4	0.93	2.71	1.07531	3.76	0.948578	5.24	1.04446
MD00G1189600	13	module1		subunit Gar1/Naf1 protein	M29.2.2.3.1 // protein.synthesis.ribosome biogenesis.Pre-rRNA processing and modifications.snoRNPs	2.88	2.65e-06	2.45	0.000307	-1.17	1	90.48	27.8343	77.16	23.7708	34.32	7.07997
MD00G1199600	14	module1		Ribosomal L29 family protein	M29.2.1.1.1.2.29 // protein.synthesis.ribosomal protein.prokaryotic.chloroplast.50S subunit.L29	1.4	0.22	1.85	0.00499	1.33	0.97	56.78	13.5116	75.28	10.9176	44.23	6.71189
MD00G1204700	13	module1		Insulinase (Peptidase family M16) family protein	M29.5 // protein.degradation	-1.65	0.00598	-1.63	0.01	1.01	1	7.99	2.66833	7.9	1.18834	13.99	0.684324
MD00G1207300	12	module1		WUSCHEL related homeobox 13	M27.3.22 // RNA.regulation of transcription.HB,Homeobox transcription factor family	1.64	0.03	1.47	0.17	-1.11	1	12.89	0.558092	11.4	1.06666	8.45	0.620181
MD01G1014200	13	module1		Leucine-rich receptor-like protein kinase family protein	M17.3.2.1 // hormone metabolism.brassinosteroid.signal transduction.BRI	-2.02	0.02	-2.05	0.02	-1.01	1	4.9	2.70873	4.65	1.25816	10.34	2.0069
MD01G1017400	14	module1		related to KPC1	M29.5.11.4.2 // protein.degradation.ubiquitin.E3.RING	-1.78	0.1	-1.98	0.05	-1.11	1	1.98	0.736659	1.76	0.50645	3.77	0.850583
MD01G1024000	13	module1		binding	M35.1.19 // not assigned.no ontology.C2 domain-containing protein	-2.02	0.000265	-1.76	0.0089	1.15	1	3.45	1.05466	3.89	0.632159	7.41	1.28569
MD01G1025800	12	module1		Phosphoglycerate mutase family protein	M4.2.12 // glycolysis.plastid branch.phosphoglycerate mutase /// M4.3.12 // glycolysis.unclear/dually targeted.phosphoglycerate mutase	1.77	0.05	1.54	0.24	-1.15	1	7.4	1.69683	6.33	1.14532	4.47	0.637861
MD01G1028500	12	module1		Exostosin family protein	M26.2 // misc.UDP glucosyl and glucoronyl transferases	-1.74	0.04	-1.44	0.31	1.2	1	7.19	2.33249	8.22	1.0341	12.89	1.5847
MD01G1029000	12	module1		Protein of unknown function	M35.2 // not assigned.unknown	1.5	0.02	1.45	0.05	-1.03	1	85.13	5.08651	81.48	6.63405	61	3.92388
MD01G1029100	12	module1		annexin 2	M31.1 // cell.organisation	1.76	0.00298	1.52	0.06	-1.16	1	490.81	61.4578	421.27	43.0637	300.99	32.8444
MD01G1031300	14	module1		Ribosomal L29 family protein	M29.2.1.1.1.2.29 // protein.synthesis.ribosomal protein.prokaryotic.chloroplast.50S subunit.L29	1.33	0.42	2.03	0.0025	1.52	0.41	24.06	3.37058	36.53	8.46976	19.52	2.96426
MD01G1034000	14	module1		RNA-binding (RRM/RBD/RNP motifs) family protein	M27.1.3.17 // RNA.processing.3 end processing.PabN	1.38	0.15	1.52	0.05	1.1	1	36.85	5.83981	40.34	2.82514	28.94	2.72631
MD01G1036600	13	module1		helicase domain-containing protein / IBR domain-containing protein / zinc finger protein-related	M28.1 // DNA.synthesis/chromatin structure /// M29.5.11.4.2 // protein.degradation.ubiquitin.E3.RING	-2.11	0.02	-2.05	0.03	1.03	1	1.15	0.526332	1.15	0.25619	2.55	0.508224
MD01G1037600	13	module1		No annotation	M35.2 // not assigned.unknown	1.88	0.00104	2.02	0.000362	1.07	1	54.05	13.698	58.17	3.59958	31.38	1.07797
MD01G1037700	13	module1		general regulatory factor 8	M30.7 // signalling.14-3-3 proteins	1.93	0.000689	1.74	0.01	-1.11	1	155.96	30.6899	140.2	17.1855	87.4	12.5995
MD01G1038200	14	module1		ubiquitin-specific protease 17	M29.5.11 // protein.degradation.ubiquitin	-1.48	0.09	-1.63	0.03	-1.1	1	4.55	0.846064	4.13	0.799891	7.32	0.887337
MD01G1039700	14	module1		Kinase interacting (KIP1-like) family protein	M29.4.1 // protein.postranslational modification.kinase	-2.22	0.2	-3.61	0.02	-1.63	1	0.43	0.206942	0.28	0.135739	1.13	0.115758
MD01G1045200	13	module1		Protein of unknown function	M35.2 // not assigned.unknown	1.8	0.01	1.77	0.02	-1.02	1	293.6	87.536	289.49	19.7922	177.13	27.2644
MD01G1045900	13	module1		Zinc finger (C3HC4-type RING finger) family protein	M29.5.11.4.2 // protein.degradation.ubiquitin.E3.RING	-1.71	0.05	-1.75	0.04	-1.02	1	4.11	1.5788	3.87	1.37703	7.37	1.05043
MD01G1047600	12	module1		Protein of unknown function	M35.2 // not assigned.unknown	-1.6	0.02	-1.29	0.44	1.24	1	13.83	1.60642	17.17	3.42133	24.2	4.33568
MD01G1053200	12	module1		NAD(P)-binding Rossmann-fold superfamily protein	M26.22 // misc.short chain dehydrogenase/reductase (SDR)	1.69	0.00697	1.42	0.15	-1.18	1	68.15	10.5015	57.04	9.06568	43.55	4.30277
MD01G1053700	12	module1		K+ efflux antiporter 2	M34.15 // transport.potassium	-1.58	0.02	-1.48	0.08	1.06	1	10.68	2.81272	11.2	2.07669	17.91	1.27585
MD01G1057500	14	module1		Protein of unknown function	M35.2 // not assigned.unknown	1.41	0.19	1.66	0.03	1.17	1	17.61	1.4712	20.61	2.28417	13.38	2.27193
MD01G1060600	13	module1		RNA polymerase II transcription mediators	M35.2 // not assigned.unknown	-1.85	0.00292	-1.86	0.00386	-1	1	1.65	0.461474	1.6	0.241851	3.24	0.600909
MD01G1060800	12	module1		Protein of unknown function (DUF3741)	M35.2 // not assigned.unknown	-2.02	0.00323	-1.45	0.29	1.4	0.91	2.97	0.652636	4.01	0.992417	6.28	0.336105
MD01G1062500	14	module1		disease resistance family protein / LRR family protein	M20.1.7 // stress.biotic.PR-proteins	-2.32	0.39	-6.87	0.00796	-2.96	0.74	0.22	0.245408	0.05	0.0450925	0.43	0.150886
MD01G1065800	13	module1		putative	M27.3.44 // RNA.regulation of transcription.Chromatin Remodeling Factors	-2.99	3.05e-05	-3.2	2.08e-05	-1.07	1	2.08	1.18742	1.88	0.455046	6.54	1.87085
MD01G1068800	12	module1		UDP-Glycosyltransferase superfamily protein	M16.8.1 // secondary metabolism.flavonoids.anthocyanins /// M16.8.1.12 // secondary metabolism.flavonoids.anthocyanins.anthocyanidin 3-O-glucosyltransferase	-2.25	0.005	-1.48	0.41	1.53	0.82	5.75	1.59117	8.78	2.30306	14.33	6.28684
MD01G1069000	13	module1		Pectin lyase-like superfamily protein	M10.6.3 // cell wall.degradation.pectate lyases and polygalacturonases	1.92	0.000271	1.75	0.00468	-1.1	1	155.12	21.4514	138.42	21.3141	86.04	19.4993
MD01G1069800	14	module1		Ribosomal L5P family protein	M29.2.1.1.1.2.5 // protein.synthesis.ribosomal protein.prokaryotic.chloroplast.50S subunit.L5	1.66	0.07	2.06	0.00545	1.24	1	67.91	25.538	84.75	14.0782	44.64	10.818
MD01G1069900	13	module1		Protein of unknown function	M35.2 // not assigned.unknown	-1.77	0.02	-1.92	0.00856	-1.08	1	6.76	3.2941	6.04	1.22814	12.6	1.3951
MD01G1073500	12	module1		PIN domain-like family protein	M35.2 // not assigned.unknown	1.62	0.02	1.4	0.21	-1.15	1	51.34	3.46145	44.34	13.0147	34.25	4.7968
MD01G1076200	10	module1		Protein of unknown function	M35.2 // not assigned.unknown	1.06	1	2.47	0.000312	2.34	0.00142	41.64	12.3464	97.28	31.733	42.73	4.78575
MD01G1076400	12	module1		SPA (suppressor of phyA-105) protein family	M30.11 // signalling.light	-1.9	0.000532	-1.34	0.32	1.43	0.43	4.69	0.932179	6.63	0.929086	9.68	1.47275
MD01G1079200	14	module1		nucleotidyltransferases	M35.2 // not assigned.unknown	-1.72	0.23	-2.28	0.03	-1.33	1	1.38	0.763195	1.01	0.336489	2.48	0.42719
MD01G1080500	12	module1		Tetratricopeptide repeat (TPR)-like superfamily protein	M35.1.27 // not assigned.no ontology.tetratricopeptide repeat (TPR)	-1.71	0.02	-1.58	0.08	1.08	1	2.8	1.00772	2.98	0.69347	5.11	0.76961
MD01G1082300	13	module1		Transcription factor jumonji (jmjC) domain-containing protein	M29.5.11.4.2 // protein.degradation.ubiquitin.E3.RING	-1.93	0.00736	-1.83	0.02	1.05	1	3.15	1.21717	3.23	0.185113	6.41	1.99416
MD01G1083500	13	module1		Protein of unknown function (DUF688)	M27.3.8 // RNA.regulation of transcription.C2C2(Zn) DOF zinc finger family	1.74	0.03	1.99	0.00621	1.14	1	16.2	2.80085	18.4	3.76371	10.05	1.86652
MD01G1083800	13	module1		transducin family protein / WD-40 repeat family protein	M35.1 // not assigned.no ontology	-1.99	0.01	-2.29	0.00217	-1.15	1	1.23	0.451617	1.05	0.317004	2.62	0.550417
MD01G1089600	13	module1		O-methyltransferase 1	M26.6 // misc.O-methyl transferases	2.26	0.00138	2.22	0.00319	-1.02	1	24.41	4.63542	23.45	9.11395	11.52	3.95439
MD01G1091600	14	module1		dicer-like 1	M27.1.20 // RNA.processing.degradation dicer	-2.1	0.09	-3.22	0.00302	-1.54	1	0.89	0.439848	0.57	0.283196	1.99	0.439166
MD01G1099600	12	module1		Protein of unknown function DUF455	M35.2 // not assigned.unknown	1.59	0.03	1.54	0.07	-1.03	1	23.99	3.58448	23.41	2.85238	16.54	2.81732
MD01G1100800	13	module1		kow domain-containing transcription factor 1	M27.3.67 // RNA.regulation of transcription.putative transcription regulator	-2.56	0.00316	-3.56	3.77e-05	-1.39	1	3.38	2.29526	2.34	0.907414	9	2.25115
MD01G1103100	14	module1		subunit of exocyst complex 8	M31.4 // cell.vesicle transport	-1.42	0.17	-1.69	0.02	-1.19	1	7.84	2.63575	6.48	1.47753	11.84	1.54286
MD01G1110800	13	module1		Duplicated homeodomain-like superfamily protein	M27.3.25 // RNA.regulation of transcription.MYB domain transcription factor family	-2.32	0.00577	-3.01	0.000217	-1.3	1	2.13	1.23242	1.59	0.722605	5.15	0.946731
MD01G1112400	14	module1		subunit B8	M27.3.15 // RNA.regulation of transcription.CCAAT box binding factor family, HAP3	1.47	0.05	1.68	0.00579	1.14	1	31.18	2.6759	35.42	7.13688	22.94	1.75216
MD01G1113500	12	module1		RNA binding	M29.2.99 // protein.synthesis.misc	-1.52	0.04	-1.48	0.08	1.03	1	6.92	1.99804	6.97	1.14199	11.19	0.898494
MD01G1116700	13	module1		cyclic nucleotide gated channel 1	M30.2.25 // signalling.receptor kinases.wall associated kinase /// M34.22 // transport.cyclic nucleotide or calcium regulated channels	-1.74	0.01	-1.8	0.01	-1.03	1	8.45	2.7115	8.04	2.65556	15.56	4.03649
MD01G1117300	14	module1		SAC3/GANP/Nin1/mts3/eIF-3 p25 family	M35.1 // not assigned.no ontology	-1.63	0.13	-2.07	0.01	-1.27	1	2.8	0.905888	2.16	0.722911	4.83	0.923702
MD01G1119600	13	module1		Ribosomal L29 family protein	M29.2.1.2.2.35 // protein.synthesis.ribosomal protein.eukaryotic.60S subunit.L35	1.65	0.03	1.77	0.01	1.07	1	312.58	81.6501	334.26	29.9424	205.35	25.4066
MD01G1121200	13	module1		ribosomal protein L23AB	M29.2.1.2.2.523 // protein.synthesis.ribosomal protein.eukaryotic.60S subunit.L23A	1.76	0.0087	1.91	0.0033	1.08	1	655.55	159.607	708.6	85.7698	404.25	34.1959
MD01G1121400	14	module1		P-glycoprotein20	M34.16 // transport.ABC transporters and multidrug resistance systems	-1.53	0.3	-1.99	0.04	-1.3	1	1.98	1.02434	1.46	0.367967	3.14	0.493043
MD01G1122800	14	module1		E1 component	M8.1.5 // TCA / org transformation.TCA.2-oxoglutarate dehydrogenase	-1.47	0.09	-1.68	0.02	-1.14	1	14.42	4.79715	12.31	2.37729	22.32	1.45183
MD01G1124900	12	module1		Protein of unknown function	M9.9 // mitochondrial electron transport / ATP synthesis.F1-ATPase	1.87	0.00362	1.45	0.2	-1.29	1	111.45	22.0311	86.85	21.4902	64.84	10.9446
MD01G1126000	12	module1		Protein of unknown function	M35.2 // not assigned.unknown	3.15	0.00405	2.18	0.12	-1.44	1	25.49	6.0978	17.53	6.80124	8.67	5.40564
MD01G1132400	14	module1		proline-rich family protein (TAIR:AT3G09000.1)	M35.2 // not assigned.unknown	-1.79	0.08	-2.22	0.01	-1.24	1	3.48	1.66819	2.71	0.732638	6.56	1.32074
MD01G1135000	13	module1		SC35-like splicing factor 30	M27.1.1 // RNA.processing.splicing	1.5	0.04	1.54	0.03	1.03	1	73.34	7.15969	75.02	7.60939	52.98	2.31778
MD01G1138600	14	module1		sec7 domain-containing protein	M33.99 // development.unspecified	-1.56	0.2	-1.92	0.03	-1.23	1	2.4	1.02932	1.9	0.543231	3.96	0.221566
MD01G1138700	14	module1		sec7 domain-containing protein	M33.99 // development.unspecified	-1.6	0.21	-2.02	0.03	-1.26	1	2.88	1.60392	2.2	0.549576	4.82	0.23796
MD01G1138900	12	module1		Protein of unknown function (DUF604)	M35.1 // not assigned.no ontology	-1.63	0.05	-1.3	0.55	1.26	1	8.43	1.94314	10.39	3.36234	14.49	1.98607
MD01G1139300	14	module1		Nucleotidyltransferase family protein	M35.2 // not assigned.unknown	-1.52	0.06	-1.59	0.04	-1.04	1	12.27	3.87222	11.42	2.29038	19.67	1.59435
MD01G1140800	13	module1		type one serine/threonine protein phosphatase 4	M29.4 // protein.postranslational modification	1.57	0.02	1.62	0.02	1.03	1	68.04	8.96319	69.87	8.96376	46.97	3.61408
MD01G1154100	11	module1		fatty acid desaturase 8	M11.2.3 // lipid metabolism.FA desaturation.omega 3 desaturase	-1.75	0.00108	-1.07	1	1.64	0.02	43.95	4.62491	70.8	9.41551	82.23	14.7467
MD01G1160300	13	module1		dehydration-induced protein (ERD15)	M35.2 // not assigned.unknown	2.09	6.14e-05	2.07	0.000221	-1.01	1	161.2	25.8975	156.53	31.7842	82.58	13.5188
MD01G1164200	12	module1		appr-1-p processing enzyme family protein	M35.1 // not assigned.no ontology	1.67	0.00914	1.3	0.41	-1.29	1	69.92	11.235	54.09	4.57744	45.12	8.58237
MD01G1164700	12	module1		manganese superoxide dismutase 1	M21.6 // redox.dismutases and catalases	1.94	0.00508	1.68	0.06	-1.16	1	273.65	64.6874	236.69	32.2526	151.99	46.8198
MD01G1164800	13	module1		Ribosomal protein S26e family protein	M29.2.1.2.1.26 // protein.synthesis.ribosomal protein.eukaryotic.40S subunit.S26	1.74	0.01	1.67	0.04	-1.04	1	239.3	51.5751	229.07	38.9437	148.68	32.1276
MD01G1167300	13	module1		Chalcone-flavanone isomerase family protein	M16.8.2 // secondary metabolism.flavonoids.chalcones	2.25	0.00201	1.88	0.04	-1.2	1	1563.52	588.328	1313.37	206.743	758.94	212.961
MD01G1167900	12	module1		Leucine-rich repeat protein kinase family protein	M30.2.7 // signalling.receptor kinases.leucine rich repeat VII	-1.78	0.04	-1.57	0.19	1.14	1	3.04	1.27283	3.36	0.790485	5.74	0.809135
MD01G1171100	12	module1		Ribosomal protein L16p/L10e family protein	M29.2.1.2.2.10 // protein.synthesis.ribosomal protein.eukaryotic.60S subunit.L10	1.55	0.02	1.47	0.07	-1.06	1	61.33	6.24435	57.96	4.4861	42.75	3.96699
MD01G1171200	12	module1		Metallo-hydrolase/oxidoreductase superfamily protein	M24.1 // Biodegradation of Xenobiotics.hydroxyacylglutathione hydrolase	1.57	0.02	1.32	0.32	-1.19	1	92.89	17.0121	77.98	6.71396	64.09	9.39778
MD01G1172700	13	module1		Other Eukaryotes-3818 (source: NCBI BLink).	M33.99 // development.unspecified	-1.83	0.00289	-1.71	0.01	1.07	1	6.76	2.42127	7.08	1.3372	13.15	1.61144
MD01G1181700	13	module1		Leucine-rich repeat protein kinase family protein	M30.2.11 // signalling.receptor kinases.leucine rich repeat XI	-1.96	0.01	-2	0.01	-1.02	1	7.59	4.03128	7.13	2.37654	15.52	2.23057
MD01G1184700	12	module1		Ribosomal protein S10p/S20e family protein	M29.2.1.2.1.20 // protein.synthesis.ribosomal protein.eukaryotic.40S subunit.S20	1.61	0.04	1.54	0.09	-1.05	1	535.89	119.785	507.38	115.897	358.51	29.9695
MD01G1185100	12	module1		SPFH/Band 7/PHB domain-containing membrane-associated protein family	M35.1 // not assigned.no ontology	1.58	0.03	1.52	0.07	-1.04	1	28.84	4.8414	27.45	3.93177	19.66	1.82555
MD01G1185300	12	module1		Protein of unknown function	M35.2 // not assigned.unknown	-1.9	0.00957	-1.68	0.07	1.13	1	3.15	0.808842	3.52	0.649942	6.39	0.950719
MD01G1187100	14	module1		NB-ARC domain-containing disease resistance protein	M20.1 // stress.biotic	-1.21	1	-8.1	0.02	-6.68	0.12	0.21	0.0708872	0.03	0.0236291	0.31	0.148857
MD01G1187500	14	module1		2 sulfur cluster binding	M35.2 // not assigned.unknown	1.62	0.08	2.17	0.00168	1.34	1	86.43	33.295	116.77	13.6778	58.87	10.9328
MD01G1190900	13	module1		Disease resistance protein (TIR-NBS-LRR class) family	M20.1.2 // stress.biotic.receptors /// M20.1.7 // stress.biotic.PR-proteins	13.59	0.04	17.22	0.03	1.27	1	0.24	0.288906	0.33	0.198494	0.02	0.035
MD01G1193200	12	module1		Protein of unknown function	M35.2 // not assigned.unknown	-2.03	0.00583	-1.62	0.13	1.25	1	3.48	1.41481	4.23	1.11143	7.44	0.767572
MD01G1193300	13	module1		AGAMOUS-like 42	M27.3.24 // RNA.regulation of transcription.MADS box transcription factor family	2.44	0.01	2.75	0.00428	1.13	1	22.57	11.8359	25.3	11.1488	10.07	4.7293
MD01G1197300	13	module1		SEUSS-like 2	M35.1 // not assigned.no ontology	-1.54	0.04	-1.57	0.04	-1.02	1	15.84	5.61242	15.16	2.18032	25.87	3.82963
MD01G1200700	12	module1		Myosin heavy chain-related protein	M29.3.4.99 // protein.targeting.secretory pathway.unspecified	-1.58	0.05	-1.39	0.28	1.14	1	6.35	1.38319	7.1	0.603787	10.78	3.33566
MD01G1203100	14	module1		tripeptidyl peptidase ii	M29.5.5 // protein.degradation.serine protease	-1.32	0.29	-1.58	0.03	-1.2	1	12.71	3.99759	10.34	1.70652	17.69	1.30513
MD01G1204700	14	module1		alpha/beta-Hydrolases superfamily protein	M30.3 // signalling.calcium	1.51	0.09	1.61	0.04	1.07	1	30.12	4.31213	32.19	3.76423	21.73	6.81648
MD01G1206000	12	module1		fibrillarin 2	M27.1 // RNA.processing	1.77	0.03	1.55	0.19	-1.14	1	163.08	40.5076	143.18	28.8335	99.86	33.165
MD01G1206800	12	module1		SCARECROW-like 8	M27.3.21 // RNA.regulation of transcription.GRAS transcription factor family /// M33.99 // development.unspecified	-1.92	0.03	-1.63	0.18	1.18	1	4.27	1.78657	4.87	1.191	8.66	1.05592
MD01G1207000	13	module1		dentin sialophosphoprotein-related	M35.2 // not assigned.unknown	-1.74	0.01	-2.01	0.00139	-1.16	1	5.55	2.41133	4.65	0.486647	10.15	1.01815
MD01G1210800	14	module1		ABC-2 type transporter family protein	M34.16 // transport.ABC transporters and multidrug resistance systems	1.02	1	-2.19	0.03	-2.22	0.06	5.64	3.14247	2.41	0.623665	5.72	0.942422
MD01G1211300	12	module1		P-loop containing nucleoside triphosphate hydrolases superfamily protein	M29.5.9 // protein.degradation.AAA type	-2.26	0.00242	-1.73	0.1	1.3	1	7.95	2.67815	10.08	2.41861	18.97	10.8628
MD01G1211600	13	module1		Protein of unknown function	M35.2 // not assigned.unknown	3.7	7.77e-06	2.16	0.04	-1.71	0.55	8.16	1.60093	4.73	1.76071	2.36	0.428525
MD01G1212000	14	module1		No annotation	M35.2 // not assigned.unknown	-1.66	0.21	-2.07	0.04	-1.25	1	4.47	2.81509	3.54	1.22874	8	2.80175
MD01G1213600	13	module1		multidrug resistance-associated protein 14	M34.16 // transport.ABC transporters and multidrug resistance systems	-1.93	0.00084	-1.73	0.01	1.11	1	4.91	1.252	5.39	1.03108	10.15	1.64925
MD01G1214300	14	module1		ubiquitin-conjugating enzyme 10	M29.5.11.3 // protein.degradation.ubiquitin.E2	1.33	0.27	1.57	0.03	1.18	1	89.17	13.6292	104.92	15.1402	72.71	7.83985
MD01G1218500	13	module1		Transcription factor jumonji (jmjC) domain-containing protein	M29.5.11.4.2 // protein.degradation.ubiquitin.E3.RING	-2.23	0.00141	-2.56	0.000205	-1.15	1	4.23	2.10465	3.57	1.19028	9.95	1.88542
MD01G1219500	13	module1		NADH-dependent glutamate synthase 1	M12.2.1.2 // N-metabolism.ammonia metabolism.glutamate synthase.NADH dependent	-2.87	8.31e-08	-2.65	4.6e-06	1.08	1	15.3	4.87808	16.36	4.89311	46.78	8.76239
MD01G1219900	13	module1		Protein of unknown function	M35.2 // not assigned.unknown	-1.77	0.01	-1.85	0.01	-1.05	1	4.71	1.79883	4.43	0.866963	8.9	1.09564
MD01G1221800	13	module1		cyclic nucleotide gated channel 1	M34.22 // transport.cyclic nucleotide or calcium regulated channels	-1.96	0.04	-2	0.04	-1.02	1	24.75	12.1621	23.73	3.30917	52.12	29.5896
MD01G1223100	14	module1		plastid transcriptionally active7	M35.2 // not assigned.unknown	1.51	0.09	1.65	0.03	1.1	1	22.69	2.47117	25	3.79705	16.4	1.15286
MD01G1223400	13	module1		ARM repeat superfamily protein	M29.3.1 // protein.targeting.nucleus	-1.61	0.05	-1.73	0.02	-1.08	1	5.57	1.95711	5.07	0.956918	9.51	0.787697
MD01G1225300	13	module1		Protein of unknown function	M35.1 // not assigned.no ontology	-1.87	0.05	-2.4	0.00265	-1.29	1	0.9	0.310322	0.69	0.107819	1.82	0.273618
MD01G1226400	13	module1		ubiquitin extension protein 1	M29.2.1.2.2.40 // protein.synthesis.ribosomal protein.eukaryotic.60S subunit.L40 /// M29.5.11 // protein.degradation.ubiquitin	1.75	0.0072	1.61	0.04	-1.09	1	174.69	40.5632	160.59	24.4281	108.07	13.4282
MD01G1227400	13	module1		Protein of unknown function	M35.2 // not assigned.unknown	1.8	0.00659	1.67	0.03	-1.08	1	78.57	16.4636	72.95	17.4106	47.51	7.05336
MD01G1228000	14	module1		60S acidic ribosomal protein family	M29.2.1.2.2.81 // protein.synthesis.ribosomal protein.eukaryotic.60S subunit.P1	1.32	0.5	1.85	0.02	1.4	0.92	64.57	27.1938	90.66	14.5913	53.46	9.8124
MD01G1229000	12	module1		O-methyltransferase 1	M16.2.1.9 // secondary metabolism.phenylpropanoids.lignin biosynthesis.COMT /// M26.6 // misc.O-methyl transferases	-6.9	0.01	-1.72	0.81	4.02	0.44	0.22	0.0991211	0.8	0.555248	1.58	0.756632
MD01G1229300	13	module1		nascent polypeptide-associated complex subunit alpha-like protein 2	M29.2.4 // protein.synthesis.elongation /// M31.99 // cell.unspecified	1.54	0.05	1.6	0.03	1.04	1	43.83	6.89227	45.41	7.56959	30.87	3.56392
MD01G1229400	13	module1		nascent polypeptide-associated complex subunit alpha-like protein 2	M29.2.4 // protein.synthesis.elongation	2.11	2.91e-05	2.12	6.39e-05	1	1	66.3	11.0604	66.54	3.13472	33.97	5.29786
MD01G1229500	13	module1		Protein of unknown function	M35.2 // not assigned.unknown	-1.64	0.03	-2.26	8.55e-05	-1.37	0.79	7.56	2.95516	5.34	1.258	13.07	1.93925
MD01G1231500	14	module1		Mitochondrial import inner membrane translocase subunit Tim17/Tim22/Tim23 family protein	M29.3.2 // protein.targeting.mitochondria	1.43	0.08	1.5	0.05	1.05	1	51.08	6.38719	53.75	4.20952	38.85	2.54094
MD01G1231600	13	module1		response to low sulfur 2	M35.2 // not assigned.unknown	2.39	0.01	3.26	0.000361	1.37	1	43.85	15.463	59.83	28.5097	20.05	6.93358
MD01G1232200	13	module1		ARM repeat superfamily protein	M31.1 // cell.organisation	-1.9	0.000831	-1.88	0.00192	1.01	1	4.26	1.79059	4.24	0.77283	8.63	0.788458
MD01G1234000	14	module1		Protein kinase family protein with ARM repeat domain	M35.1.3 // not assigned.no ontology.armadillo/beta-catenin repeat family protein	-1.79	0.13	-2.21	0.02	-1.23	1	1.07	0.334265	0.88	0.259149	2.11	0.0804156
MD01G1234100	13	module1		Transducin family protein / WD-40 repeat family protein	M33.99 // development.unspecified	-1.76	0.03	-2.11	0.00238	-1.2	1	4.36	1.73799	3.5	0.585634	7.99	1.33545
MD01G1236000	14	module1		NADH-ubiquinone oxidoreductase-related	M9.1.2 // mitochondrial electron transport / ATP synthesis.NADH-DH.localisation not clear	1.27	0.39	1.61	0.02	1.27	1	103.61	11.394	129.49	20.2461	87.53	7.17
MD01G1236300	12	module1		4-coumarate:CoA ligase 3	M16.2.1.3 // secondary metabolism.phenylpropanoids.lignin biosynthesis.4CL	-1.63	0.03	-1.52	0.1	1.08	1	129.1	40.16	137.05	15.8792	225.52	11.5422
MD01G1237800	13	module1		Plant protein of unknown function (DUF827)	M35.1 // not assigned.no ontology	-1.75	0.00543	-1.67	0.02	1.05	1	20.24	7.28745	20.74	1.95545	37.6	6.68205
MD01G1238300	12	module1		Plant protein of unknown function (DUF827)	M35.1 // not assigned.no ontology	-1.57	0.03	-1.52	0.07	1.03	1	10.1	3.24645	10.23	1.62342	16.92	1.92339
MD01G1238900	13	module1		RING/FYVE/PHD zinc finger superfamily protein	M27.3.99 // RNA.regulation of transcription.unclassified	-1.8	0.00319	-1.89	0.00176	-1.05	1	4.78	1.68702	4.46	0.492206	9.16	1.25699
MD01G1239700	14	module1		yeast YAK1-related gene 1	M29.4 // protein.postranslational modification	-1.34	0.22	-1.66	0.00828	-1.24	1	16.06	4.41117	12.69	1.95969	22.9	2.84992
MD01G1240100	12	module1		sigma factor A	M27.3.85 // RNA.regulation of transcription.sigma like plant	-2.34	0.03	-1.98	0.14	1.18	1	1.3	0.267877	1.59	0.443734	3.34	0.671634
MD02G1000800	14	module1		Ankyrin repeat family protein	M35.2 // not assigned.unknown	-1.4	0.16	-1.58	0.04	-1.13	1	8.26	2.19534	7.18	1.21845	12.27	1.54956
MD02G1000900	13	module1		RAB GDP dissociation inhibitor 2	M30.5 // signalling.G-proteins	1.57	0.04	1.66	0.02	1.06	1	39.22	9.46496	41.11	8.76965	27.02	2.84321
MD02G1002800	13	module1		Ribosomal protein L2 family	M29.2.1.1.3.2.2 // protein.synthesis.ribosomal protein.prokaryotic.unknown organellar.50S subunit.L2	2.06	0.000118	1.99	0.000638	-1.04	1	53.67	17.1196	51.88	6.97205	28.46	1.52561
MD02G1003800	13	module1		formin homology 1	M35.1.20 // not assigned.no ontology.formin homology 2 domain-containing protein	-1.94	0.00232	-2.15	0.000477	-1.11	1	10.85	4.76598	9.52	1.70426	22.25	2.33007
MD02G1004100	14	module1		Protein of unknown function	M35.2 // not assigned.unknown	1.12	0.95	1.65	0.02	1.47	0.3	30.19	2.64388	44.25	5.60087	29.29	5.96806
MD02G1007300	13	module1		Endomembrane protein 70 protein family	M28.99 // DNA.unspecified	-1.83	0.00101	-1.67	0.01	1.1	1	7.21	1.60036	7.68	1.32631	13.93	0.974423
MD02G1008000	13	module1		eukaryotic elongation factor 5A-1	M29.2.3 // protein.synthesis.initiation	1.62	0.00862	1.54	0.03	-1.05	1	845.52	62.4787	795.24	66.5959	563	27.5027
MD02G1008700	13	module1		F-box family protein	M35.2 // not assigned.unknown	-2.26	0.02	-2.41	0.02	-1.07	1	1.93	0.369358	1.79	1.03126	4.66	0.795964
MD02G1008900	12	module1		F-box family protein	M35.2 // not assigned.unknown	-7.64	0.03	-3.24	0.35	2.36	1	0.1	0.190526	0.29	0.307069	1.01	0.621664
MD02G1009400	13	module1		Ribosomal protein L7Ae/L30e/S12e/Gadd45 family protein	M29.2.1.2.1.12 // protein.synthesis.ribosomal protein.eukaryotic.40S subunit.S12	1.71	0.01	1.73	0.01	1.01	1	295.74	65.8477	298.85	38.3354	187.65	8.79516
MD02G1009900	13	module1		homolog of yeast FIP1 [V]	M27.1.3.7 // RNA.processing.3 end processing.Fip1	-1.92	0.00103	-2.03	0.000492	-1.06	1	3.59	1.13997	3.37	0.425598	7.43	0.909446
MD02G1010500	13	module1		temperature-induced lipocalin	M34.99 // transport.misc	1.85	0.01	2.69	1.49e-05	1.46	0.7	120.12	29.3637	173.78	59.094	70.3	11.8983
MD02G1010700	12	module1		Protein of unknown function (DUF1068)	M35.2 // not assigned.unknown	1.58	0.04	1.57	0.06	-1	1	55.2	12.712	54.97	11.1179	38.05	3.27448
MD02G1012500	12	module1		adenylate kinase family protein	M23.4.1 // nucleotide metabolism.phosphotransfer and pyrophosphatases.adenylate kinase	-1.69	0.00176	-1.4	0.11	1.21	1	14.84	2.24849	17.61	2.95808	26.85	3.34252
MD02G1014000	13	module1		No annotation	M35.2 // not assigned.unknown	165.34	0.04	287.56	0.02	1.74	1	0.68	0.540455	1.14	0.908749	0	0
MD02G1014100	13	module1		Major facilitator superfamily protein	M34.98 // transport.membrane system unknown	11.43	0.00712	21.71	0.000481	1.9	1	1.45	0.989023	2.63	2.21532	0.13	0.20025
MD02G1018300	13	module1		Octicosapeptide/Phox/Bem1p (PB1) domain-containing protein / tetratricopeptide repeat (TPR)-containing protein	M27.1 // RNA.processing	-3.09	1.15e-06	-2.33	0.00116	1.33	1	2.23	0.857943	2.94	0.333117	7.47	1.88773
MD02G1018700	13	module1		adenylate cyclases	M35.2 // not assigned.unknown	1.53	0.02	1.52	0.03	-1.01	1	59.82	4.02882	58.56	7.65049	41.94	1.84272
MD02G1020700	13	module1		Inorganic H pyrophosphatase family protein	M34.30 // transport.H+ transporting pyrophosphatase	-2.4	7.13e-09	-1.95	7.69e-05	1.23	1	9.55	2.62808	11.41	1.17145	24.1	0.270493
MD02G1021200	13	module1		purple acid phosphatase 26	M26.13 // misc.acid and other phosphatases	1.67	0.02	1.69	0.02	1.01	1	130.13	24.4895	130.53	22.1367	83.92	10.8452
MD02G1021300	13	module1		purple acid phosphatase 26	M26.13 // misc.acid and other phosphatases	1166.61	0.00136	2164.82	0.000721	1.86	1	15.98	13.5859	29.93	24.1997	0	0
MD02G1021400	13	module1		purple acid phosphatase 26	M26.13 // misc.acid and other phosphatases	1678.28	2.76e-09	4008.91	6.44e-11	2.39	1	47.94	34.3497	114.06	76.5108	0.02	0.04
MD02G1021500	14	module1		Calcium-dependent lipid-binding (CaLB domain) family protein	M30.3 // signalling.calcium	-1.41	0.3	-1.72	0.04	-1.22	1	6.48	1.41989	5.27	1.93958	9.85	0.357258
MD02G1023300	12	module1		Tetratricopeptide repeat (TPR)-like superfamily protein	M35.2 // not assigned.unknown	-1.63	0.03	-1.57	0.06	1.04	1	5.23	1.46991	5.35	0.90323	9.08	0.607536
MD02G1027700	14	module1		WUS-interacting protein 2	M33.99 // development.unspecified	-1.63	0.06	-1.87	0.01	-1.15	1	5.31	1.69899	4.54	1.46501	9.2	1.08634
MD02G1028100	13	module1		Transducin family protein / WD-40 repeat family protein	M35.1 // not assigned.no ontology	-2.71	1.39e-05	-2.7	3.77e-05	1	1	2.73	1.28759	2.72	0.652917	7.96	1.23422
MD02G1030300	14	module1		EIN3-binding F box protein 1	M29.5.11.4.3.2 // protein.degradation.ubiquitin.E3.SCF.FBOX	-1.36	0.44	-1.79	0.04	-1.31	1	8.72	3.74086	6.52	1.82331	12.59	1.80228
MD02G1031600	13	module1		DnaJ/Hsp40 cysteine-rich domain superfamily protein	M33.99 // development.unspecified	1.58	0.04	1.64	0.03	1.04	1	95.91	21.2946	100.29	15.3423	66.26	8.65576
MD02G1031800	13	module1		Disease resistance protein (TIR-NBS-LRR class) family	M20.1.7 // stress.biotic.PR-proteins	-1.92	0.02	-2.04	0.01	-1.06	1	1.89	0.577314	1.73	0.418201	3.87	0.660978
MD02G1032900	12	module1		Protein of unknown function (DUF3414)	M35.2 // not assigned.unknown	-1.69	0.02	-1.42	0.23	1.19	1	3.52	1.02207	4.13	1.01812	6.34	0.673517
MD02G1033700	13	module1		Ribosomal protein L7Ae/L30e/S12e/Gadd45 family protein	M29.2.1.2.2.57 // protein.synthesis.ribosomal protein.eukaryotic.60S subunit.L7A /// M29.2.1.2.2.1730 // protein.synthesis.ribosomal protein.eukaryotic.60S subunit.L7/L30/S12 /// M29.2.2.3.1 // protein.synthesis.ribosome biogenesis.Pre-rRNA processing and modifications.snoRNPs	1.63	0.01	1.71	0.00911	1.05	1	172.92	33.6837	180.48	20.8983	114.95	11.5519
MD02G1034300	12	module1		P-loop containing nucleoside triphosphate hydrolases superfamily protein	M27.1.2 // RNA.processing.RNA helicase	-1.55	0.04	-1.33	0.34	1.17	1	10.49	2.96858	12.28	1.18424	17.72	1.95333
MD02G1039600	12	module1		GRAS family transcription factor family protein	M27.3.21 // RNA.regulation of transcription.GRAS transcription factor family	-1.85	0.00713	-1.56	0.11	1.19	1	18.93	7.5838	21.79	3.05581	36.69	8.81528
MD02G1040300	12	module1		pleiotropic drug resistance 4	M34.16 // transport.ABC transporters and multidrug resistance systems	-1.85	0.00785	-1.32	0.51	1.4	0.79	7.26	1.59932	10.09	4.22315	14.42	4.24257
MD02G1042600	13	module1		DNAJ heat shock N-terminal domain-containing protein	M20.2.1 // stress.abiotic.heat	-2.34	4.22e-05	-2.63	4.81e-06	-1.12	1	2.12	0.779418	1.83	0.351947	5.21	0.868524
MD02G1044800	10	module1		Protein of unknown function	M35.2 // not assigned.unknown	-1.52	0.71	-6.13	0.000102	-4.04	0.01	2.85	2.09145	0.67	0.245221	4.44	2.24072
MD02G1045800	12	module1		proline extensin-like receptor kinase 1	M30.2.22 // signalling.receptor kinases.proline extensin like	-1.66	0.04	-1.52	0.16	1.1	1	6.11	2.13028	6.54	1.10729	10.78	1.41012
MD02G1046100	13	module1		No annotation	M35.2 // not assigned.unknown	-1.99	0.03	-2.21	0.02	-1.11	1	2.19	0.872353	1.95	0.57576	4.65	0.451885
MD02G1047800	12	module1		Regulator of Vps4 activity in the MVB pathway protein	M35.2 // not assigned.unknown	-1.63	0.03	-1.47	0.14	1.11	1	5.31	1.56853	5.74	1.1014	9.2	1.01715
MD02G1049600	12	module1		ribulose-bisphosphate carboxylases	M1.3.1 // PS.calvin cycle.rubisco large subunit	-2.27	0.02	-1.16	1	1.95	0.3	4.31	1.52758	8.11	3.63006	10.27	1.49048
MD02G1055400	14	module1		ATP-dependent caseinolytic (Clp) protease/crotonase family protein	M11.9.4.3 // lipid metabolism.lipid degradation.beta-oxidation.enoyl CoA hydratase /// M13.2.6.3 // amino acid metabolism.degradation.aromatic aa.tryptophan	-3.15	0.42	-22.28	0.02	-7.07	0.7	0.27	0.359026	0.03	0.065	0.98	0.834321
MD02G1061400	14	module1		Domain of unknown function (DUF1767)	M35.2 // not assigned.unknown	1.53	0.05	1.58	0.04	1.03	1	16.15	1.29253	16.63	1.48595	11.38	0.436463
MD02G1063100	13	module1		NSP (nuclear shuttle protein)-interacting GTPase	M30.5 // signalling.G-proteins	-2	0.00333	-2.5	6.22e-05	-1.25	1	6.45	2.78489	4.99	1.31771	13.54	2.05227
MD02G1067100	10	module1		Peptidase M28 family protein	M29.5 // protein.degradation	-1.01	1	-1.64	0.00873	-1.62	0.03	16.22	3.59297	9.87	1.2068	17.64	1.44915
MD02G1072600	14	module1		Ribosomal protein L31e family protein	M29.2.1.2.2.31 // protein.synthesis.ribosomal protein.eukaryotic.60S subunit.L31	1.55	0.06	1.86	0.00322	1.21	1	484.53	72.5805	581.53	120.795	340.16	23.4603
MD02G1073500	13	module1		Regulator of Vps4 activity in the MVB pathway protein	M35.2 // not assigned.unknown	-2.15	0.05	-2.83	0.00418	-1.31	1	1.28	0.665852	0.93	0.298482	2.84	1.04347
MD02G1074300	12	module1		arginine methyltransferase 11	M26.6 // misc.O-methyl transferases	1.57	0.04	1.51	0.1	-1.04	1	25.42	5.89652	24.5	3.76731	17.64	1.8602
MD02G1075400	14	module1		No annotation	M13.1.5.3.2 // amino acid metabolism.synthesis.serine-glycine-cysteine group.cysteine.SAT /// M15.2 // metal handling.binding, chelation and storage	2.19	0.39	5.04	0.00935	2.3	0.79	2.73	1.62261	6.3	1.59763	1.43	0.968345
MD02G1075800	13	module1		No annotation	M13.1.5.3.2 // amino acid metabolism.synthesis.serine-glycine-cysteine group.cysteine.SAT	1.62	0.00696	1.9	0.000217	1.17	1	39.68	6.36442	45.75	6.30774	26.19	1.5859
MD02G1079700	13	module1		Protein of unknown function	M35.2 // not assigned.unknown	1.62	0.03	1.68	0.02	1.04	1	102.6	19.6454	105.67	19.2993	68.32	7.38578
MD02G1081900	13	module1		Ribosomal protein S16 family protein	M29.2.1.1.3.1.16 // protein.synthesis.ribosomal protein.prokaryotic.unknown organellar.30S subunit.S16	1.73	0.01	1.65	0.03	-1.05	1	45.92	13.8368	44.04	2.92565	28.8	6.26023
MD02G1084500	13	module1		Protein of unknown function	M35.2 // not assigned.unknown	-2.04	0.00804	-1.84	0.04	1.11	1	1.79	0.676381	1.93	0.499224	3.86	0.594383
MD02G1085600	13	module1		Myosin family protein with Dil domain	M31.1.1.3.11 // cell.organisation.cytoskeleton.Myosin.Class XI	-1.69	0.00359	-1.75	0.00237	-1.04	1	5.76	1.56764	5.44	1.00628	10.32	1.35643
MD02G1096700	13	module1		auxin response factor 19	M17.2.3 // hormone metabolism.auxin.induced-regulated-responsive-activated /// M27.3.4 // RNA.regulation of transcription.ARF, Auxin Response Factor family	-2.28	0.000644	-2.26	0.00124	1.01	1	3.04	1.39266	2.95	0.460326	7.28	1.8181
MD02G1099400	12	module1		PsaA/PsaB protein	M1.1.2.2 // PS.lightreaction.photosystem I.PSI polypeptide subunits	-7.7	0.0077	-2.43	0.38	3.16	0.79	0.46	0.41339	0.86	0.567883	2.38	0.577927
MD02G1099900	12	module1		Riboflavin synthase-like superfamily protein	M20.1.1 // stress.biotic.respiratory burst	-3.35	0.02	-1.72	0.59	1.95	1	0.24	0.149889	0.37	0.0377492	0.69	0.177106
MD02G1100300	14	module1		alpha/beta-Hydrolases superfamily protein	M33.99 // development.unspecified	-2.02	0.05	-2.74	0.00292	-1.35	1	1.19	0.499733	0.86	0.284898	2.59	1.14869
MD02G1103900	13	module1		phosphatidylinositol-4-phosphate 5-kinase family protein	M30.4.1 // signalling.phosphinositides.phosphatidylinositol-4-phosphate 5-kinase	-1.99	0.02	-2.29	0.00515	-1.15	1	1.88	0.978621	1.59	0.396432	3.96	0.885927
MD02G1105600	13	module1		HOPM interactor 7	M30.5 // signalling.G-proteins	-1.77	0.00496	-1.84	0.00364	-1.04	1	6.98	2.43751	6.6	1.43272	13.16	1.74922
MD02G1107400	12	module1		Protein of unknown function	M35.2 // not assigned.unknown	1.95	0.02	1.73	0.11	-1.13	1	57.73	19.8673	50.95	11.2345	31.9	13.4753
MD02G1110400	13	module1		ATP binding microtubule motor family protein	M31.1 // cell.organisation	-2.13	0.00107	-1.95	0.00778	1.09	1	3.57	1.38714	3.84	0.790738	8.1	0.632508
MD02G1121400	13	module1		Ribosomal protein S30 family protein	M35.2 // not assigned.unknown	1.59	0.04	1.88	0.0025	1.18	1	157.76	44.8433	186.7	14.0996	107.82	11.5174
MD02G1123400	13	module1		RNA polymerase II large subunit	M27.2 // RNA.transcription	-2.24	0.00219	-2.88	3.79e-05	-1.28	1	2.97	1.6134	2.23	0.715233	6.93	0.745
MD02G1127000	14	module1		GDSL-like Lipase/Acylhydrolase superfamily protein	M26.28 // misc.GDSL-motif lipase /// M33.99 // development.unspecified	-1.91	0.83	-40.99	0.01	-21.49	0.16	0.27	0.222317	0.00709	0.015	0.53	0.459229
MD02G1128200	14	module1		proteasome alpha subunit D2	M29.5.11.20 // protein.degradation.ubiquitin.proteasom	1.41	0.1	1.56	0.02	1.11	1	115.6	12.399	127.65	10.4883	88.61	10.6188
MD02G1132600	13	module1		Phosphatidylinositol 3 -and 4-kinase family protein with FAT domain	M30.4 // signalling.phosphinositides	-2.82	3.53e-07	-3.06	1.04e-07	-1.09	1	1.51	0.571044	1.36	0.321351	4.52	1.32377
MD02G1134300	13	module1		RNA-binding (RRM/RBD/RNP motifs) family protein	M27.4 // RNA.RNA binding	-1.74	0.04	-1.87	0.02	-1.08	1	3.38	1.18003	3.06	0.632949	6.22	1.11285
MD02G1135700	13	module1		nucleic acid binding	M27.3.63 // RNA.regulation of transcription.PHD finger transcription factor	-1.62	0.05	-1.77	0.02	-1.09	1	4.12	1.48064	3.68	0.597293	7.05	0.867463
MD02G1136700	13	module1		Glutaredoxin family protein	M21.4 // redox.glutaredoxins	2	0.00178	2.01	0.00258	1	1	34.81	8.69899	35.02	5.27164	18.89	4.08613
MD02G1137500	12	module1		beta-galactosidase 3	M26.3.2 // misc.gluco-, galacto- and mannosidases.beta-galactosidase	-1.94	0.00116	-1.44	0.2	1.35	0.87	25.97	10.5721	34.35	5.41903	53.5	9.18128
MD02G1138100	13	module1		20S proteasome beta subunit G1	M29.5.11.20 // protein.degradation.ubiquitin.proteasom	1.83	0.0044	1.66	0.03	-1.11	1	76.57	19.6163	69.37	6.94872	45.39	8.02354
MD02G1139700	12	module1		dehydrin xero 1	M35.2 // not assigned.unknown	2.27	0.000526	1.57	0.16	-1.45	0.78	170.06	21.8464	115.86	34.1043	80.35	26.9131
MD02G1144000	12	module1		No annotation	M34.19.4 // transport.Major Intrinsic Proteins.SIP	1.7	0.01	1.52	0.08	-1.12	1	17.76	2.03595	15.99	2.62973	11.37	0.683587
MD02G1150500	12	module1		Leucine-rich repeat (LRR) family protein	M35.1 // not assigned.no ontology	-1.74	0.04	-1.66	0.08	1.05	1	7.77	2.93957	7.93	1.58285	14.35	2.88648
MD02G1152200	12	module1		GRAS family transcription factor	M33.99 // development.unspecified	-1.99	0.04	-1.97	0.06	1.01	1	6.6	3.36086	6.3	1.73444	13.43	0.423192
MD02G1154200	13	module1		RUB1 conjugating enzyme 1	M29.5.11.3 // protein.degradation.ubiquitin.E2	1.55	0.01	1.58	0.01	1.02	1	67.15	6.20357	68.42	4.08831	46.93	3.62875
MD02G1155400	12	module1		galacturonosyltransferase-like 2	M10.3.2 // cell wall.hemicellulose synthesis.glucuronoxylan /// M26.2 // misc.UDP glucosyl and glucoronyl transferases	-1.9	0.02	-1.7	0.09	1.12	1	9.25	3.90558	9.78	1.42096	18.14	3.48786
MD02G1157800	14	module1		photosystem II subunit O-2	M1.1.1.2 // PS.lightreaction.photosystem II.PSII polypeptide subunits	1.36	0.23	1.57	0.04	1.16	1	429	58.1774	491.53	37.1521	340.27	57.9946
MD02G1159200	12	module1		Protein of unknown function	M35.2 // not assigned.unknown	1.8	0.02	1.64	0.08	-1.1	1	25.7	3.52436	23.6	4.02549	15.65	1.02648
MD02G1159300	13	module1		Protein of unknown function (DUF1162)	M35.2 // not assigned.unknown	-2.29	0.0068	-2.33	0.00741	-1.02	1	0.65	0.259422	0.62	0.189275	1.56	0.353553
MD02G1165400	13	module1		Disease resistance protein (CC-NBS-LRR class) family	M20.1 // stress.biotic /// M20.1.7 // stress.biotic.PR-proteins	-1.71	0.04	-2.12	0.00219	-1.24	1	4.86	1.6082	3.83	1.30906	8.78	1.26917
MD02G1168900	13	module1		Transducin/WD40 repeat-like superfamily protein	M35.1 // not assigned.no ontology	-2.55	0.000639	-3.01	5.84e-05	-1.18	1	2.91	1.66327	2.4	0.865077	7.81	1.18421
MD02G1169200	13	module1		Sec23/Sec24 protein transport family protein	M29.3.4.2 // protein.targeting.secretory pathway.golgi	-1.64	0.00598	-1.7	0.00382	-1.04	1	8.99	2.67557	8.44	0.971712	15.56	0.913323
MD02G1171200	13	module1		Protein of unknown function	M35.2 // not assigned.unknown	-2.75	3.69e-06	-2.76	9.9e-06	-1	1	2.34	1.01069	2.3	0.600583	6.88	2.16005
MD02G1175800	14	module1		Protein of unknown function	M35.2 // not assigned.unknown	1.5	0.1	1.61	0.05	1.07	1	18.68	3.50667	20.15	3.66057	13.6	0.604235
MD02G1175900	13	module1		Plant protein of unknown function (DUF869)	M35.1 // not assigned.no ontology	-1.87	0.000719	-1.69	0.01	1.11	1	4.81	0.870799	5.24	0.514028	9.62	0.784538
MD02G1176500	13	module1		P-loop containing nucleoside triphosphate hydrolases superfamily protein	M31.1 // cell.organisation	-1.81	0.05	-1.97	0.02	-1.09	1	2.11	0.495648	1.92	0.452032	4.14	1.06934
MD02G1177200	13	module1		2-oxoglutarate (2OG) and Fe(II)-dependent oxygenase superfamily protein	M16.8.4 // secondary metabolism.flavonoids.flavonols	1.65	0.02	1.6	0.05	-1.04	1	17.71	2.0499	16.92	2.62798	11.51	1.31958
MD02G1179100	13	module1		heavy metal atpase 1	M34.12 // transport.metal	-1.7	0.02	-1.7	0.03	-1	1	11.57	5.16376	11.2	2.18612	20.69	3.07678
MD02G1179600	13	module1		maternal effect embryo arrest 59	M35.2 // not assigned.unknown	2.31	1.05e-05	1.74	0.01	-1.32	0.96	78.06	10.4729	58.53	10.8749	36.48	8.83487
MD02G1180600	14	module1		Eukaryotic aspartyl protease family protein	M27.3.99 // RNA.regulation of transcription.unclassified	-1.75	0.05	-1.93	0.02	-1.1	1	3.31	0.682276	2.96	0.883869	6.25	1.0221
MD02G1180800	13	module1		transducin family protein / WD-40 repeat family protein	M35.1 // not assigned.no ontology	-2.2	0.000605	-1.86	0.02	1.18	1	3.48	1.13462	4.02	1.00608	8.07	2.78349
MD02G1182400	14	module1		casein kinase alpha 1	M29.4 // protein.postranslational modification	1.38	0.11	1.52	0.03	1.1	1	68.4	3.14792	74.23	10.949	53.12	4.30619
MD02G1184200	14	module1		formin homolog 6	M35.1.20 // not assigned.no ontology.formin homology 2 domain-containing protein	-2.05	0.08	-2.64	0.01	-1.29	1	2.9	1.84879	2.15	0.174428	6.17	0.692844
MD02G1185200	13	module1		Translation protein SH3-like family protein	M29.2.1.2.2.26 // protein.synthesis.ribosomal protein.eukaryotic.60S subunit.L26	1.78	0.00847	1.84	0.00724	1.03	1	322.27	74.901	331.59	67.2896	195.88	27.7833
MD02G1185900	12	module1		GRAS family transcription factor	M33.99 // development.unspecified	-2.01	0.03	-1.47	0.42	1.36	1	4.23	2.00759	5.43	0.691351	8.7	0.205913
MD02G1187000	13	module1		NADH-ubiquinone oxidoreductase-related	M9.1.2 // mitochondrial electron transport / ATP synthesis.NADH-DH.localisation not clear	1.64	0.02	1.69	0.02	1.03	1	47.41	10.4667	48.56	7.55557	31.34	4.57392
MD02G1191100	14	module1		branched-chain aminotransferase 3	M13.1.4.1.4 // amino acid metabolism.synthesis.branched chain group.common.branched-chain amino acid aminotransferase /// M16.5.1.1.1.1 // secondary metabolism.sulfur-containing.glucosinolates.synthesis.aliphatic.branched-chain amino acid aminotransferase (BCAT/MAAT) /// M18.4.1 // Co-factor and vitamine metabolism.pantothenate.branched-chain amino acid aminotransferase	1.48	0.08	1.62	0.03	1.1	1	26.55	7.03011	29.1	6.31087	19.54	1.77254
MD02G1191400	13	module1		little nuclei4	M13.1.4.1.4 // amino acid metabolism.synthesis.branched chain group.common.branched-chain amino acid aminotransferase /// M18.4.1 // Co-factor and vitamine metabolism.pantothenate.branched-chain amino acid aminotransferase	-2.11	0.0041	-2.26	0.00206	-1.07	1	4.12	1.87071	3.73	0.614573	9.22	2.34311
MD02G1193800	13	module1		Protein of unknown function	M35.2 // not assigned.unknown	-2.45	1.63e-07	-2.13	5.03e-05	1.15	1	8.75	2.87147	9.84	1.4277	22.87	5.18604
MD02G1194600	13	module1		Leucine-rich receptor-like protein kinase family protein	M30.2.11 // signalling.receptor kinases.leucine rich repeat XI /// M33.99 // development.unspecified	-1.99	0.00111	-2.33	5.53e-05	-1.17	1	12.83	5.11032	10.63	1.49215	27.03	5.47496
MD02G1196100	13	module1		TCP family transcription factor	M27.3.29 // RNA.regulation of transcription.TCP transcription factor family	2.01	0.00448	1.75	0.05	-1.15	1	17.38	1.51699	14.78	3.60916	9.23	0.930967
MD02G1197400	14	module1		AGAMOUS-like 20	M27.3.24 // RNA.regulation of transcription.MADS box transcription factor family	1.47	0.28	1.82	0.04	1.24	1	58.83	16.3712	73.1	29.5647	43.49	8.93359
MD02G1199600	13	module1		WD-40 repeat family protein / beige-related	M35.1 // not assigned.no ontology	-2.33	3.33e-06	-2.27	2.3e-05	1.03	1	2.59	0.915036	2.61	0.416203	6.43	1.24245
MD02G1202100	13	module1		SEC7-like guanine nucleotide exchange family protein	M30.5 // signalling.G-proteins	-1.65	0.02	-1.7	0.02	-1.03	1	8.96	3.57073	8.52	2.02065	15.7	0.723942
MD02G1211000	13	module1		RGPR-related	M35.2 // not assigned.unknown	-1.79	0.02	-1.92	0.00682	-1.08	1	3.09	1.19084	2.82	0.729863	5.85	0.776761
MD02G1213800	12	module1		No annotation	M35.2 // not assigned.unknown	-11.64	0.02	-5.39	0.12	2.16	1	0.03	0.06	0.09	0.120139	0.62	0.427317
MD02G1214300	13	module1		transcription regulators	M27.3.67 // RNA.regulation of transcription.putative transcription regulator	-2.29	0.000463	-2.41	0.000313	-1.05	1	2.27	0.810864	2.11	0.554346	5.51	1.67782
MD02G1216100	14	module1		ARABIDILLO-1	M29.5.11.4.2 // protein.degradation.ubiquitin.E3.RING /// M29.5.11.4.3.2 // protein.degradation.ubiquitin.E3.SCF.FBOX	-1.66	0.08	-1.8	0.04	-1.08	1	3.22	1.225	2.88	0.418041	5.59	0.400115
MD02G1218200	14	module1		histone mono-ubiquitination 1	M29.5.11.4.2 // protein.degradation.ubiquitin.E3.RING	-1.6	0.11	-1.79	0.04	-1.12	1	3.81	1.25319	3.28	0.605661	6.4	1.37022
MD02G1222000	13	module1		eukaryotic translation initiation factor 4G	M29.2.3 // protein.synthesis.initiation	-1.69	0.01	-1.88	0.00254	-1.11	1	9.47	3.46811	8.34	1.4193	16.98	2.49906
MD02G1237400	14	module1		RING/U-box superfamily protein	M35.2 // not assigned.unknown	-1.72	0.08	-1.83	0.05	-1.06	1	2.57	0.946586	2.35	0.536804	4.66	0.618513
MD02G1240300	13	module1		Protein of unknown function	M35.2 // not assigned.unknown	9.01	9.83e-05	10.07	7.68e-05	1.12	1	3.69	2.01831	4.18	3.80289	0.45	0.134412
MD02G1241500	13	module1		Protein of unknown function	M35.2 // not assigned.unknown	1.99	0.000795	2.01	0.00113	1.01	1	34.61	6.75383	35.08	3.28515	18.96	2.7027
MD02G1245000	12	module1		Nucleotide-diphospho-sugar transferases superfamily protein	M10.2 // cell wall.cellulose synthesis /// M10.2.1 // cell wall.cellulose synthesis.cellulose synthase	-2.88	0.00272	-1.81	0.22	1.59	1	1.63	0.767984	2.53	0.82998	5	0.40999
MD02G1249900	12	module1		No annotation	M35.2 // not assigned.unknown	-2.91	0.02	-2.61	0.05	1.11	1	0.92	0.529929	0.96	0.345929	2.73	0.858967
MD02G1252800	12	module1		NB-ARC domain-containing disease resistance protein	M35.2 // not assigned.unknown	-8.26	0.00589	-3.15	0.27	2.62	1	0.18	0.198158	0.45	0.324281	1.57	0.548171
MD02G1254900	13	module1		pleiotropic drug resistance 11	M34.16 // transport.ABC transporters and multidrug resistance systems	-2.77	3.36e-08	-1.9	0.00293	1.45	0.5	3.43	0.810041	4.92	1.37017	10.15	1.85696
MD02G1257800	13	module1		Other Eukaryotes-13509 (source: NCBI BLink).	M35.2 // not assigned.unknown	-2.13	0.01	-2.26	0.00652	-1.06	1	2.02	0.94039	1.85	0.500292	4.53	1.02197
MD02G1257900	14	module1		Mitochondrial ribosomal protein L27	M29.2.1.2.2.99 // protein.synthesis.ribosomal protein.eukaryotic.60S subunit.unknown	1.79	0.06	1.94	0.03	1.08	1	17.34	4.64097	18.96	4.56012	10.67	3.11779
MD02G1259600	12	module1		Glycosyl hydrolase family protein	M26.3 // misc.gluco-, galacto- and mannosidases	1.73	0.03	1.63	0.08	-1.06	1	12.67	2.2002	11.85	3.26222	7.86	2.43861
MD02G1260500	14	module1		plastid-specific 50S ribosomal protein 5	M35.2 // not assigned.unknown	1.26	0.48	1.61	0.03	1.28	1	43.39	8.80124	55.66	2.95063	37.38	3.92409
MD02G1262000	13	module1		AMMECR1 family	M35.1 // not assigned.no ontology	2.07	0.000759	2.23	0.000288	1.08	1	74.08	23.064	80.3	9.99245	39.02	9.0191
MD02G1262100	13	module1		protein kinase family protein / WD-40 repeat family protein	M29.4 // protein.postranslational modification	-2.24	0.00229	-2.04	0.01	1.1	1	2	0.960642	2.13	0.541441	4.71	0.693902
MD02G1262400	14	module1		Leucine-rich repeat protein kinase family protein	M30.2.6 // signalling.receptor kinases.leucine rich repeat VI	-1.53	0.08	-1.73	0.02	-1.13	1	15.97	5.71776	13.69	2.857	25.68	2.66192
MD02G1265600	13	module1		3-oxo-5-alpha-steroid 4-dehydrogenase family protein	M17.3.1.1.1 // hormone metabolism.brassinosteroid.synthesis-degradation.BRs.DET2	2.27	0.02	2.48	0.01	1.09	1	9.77	2.77871	10.77	4.24426	4.73	2.17327
MD02G1267100	14	module1		Adaptin family protein	M31.4 // cell.vesicle transport	-1.59	0.07	-1.83	0.01	-1.15	1	4.55	1.73786	3.85	0.594888	7.62	0.367378
MD02G1268900	12	module1		Subtilisin-like serine endopeptidase family protein	M29.5.1 // protein.degradation.subtilases	-2.13	0.00239	-1.74	0.06	1.23	1	2.5	0.568624	3	0.618762	5.65	0.906987
MD02G1270000	14	module1		suppressor of abi3-5	M27.4 // RNA.RNA binding	-1.6	0.06	-1.75	0.02	-1.1	1	4.29	1.65864	3.83	0.467003	7.33	1.32261
MD02G1274900	14	module1		No annotation	M35.2 // not assigned.unknown	1.66	0.06	1.74	0.04	1.05	1	40.2	7.25874	41.35	6.59105	25.99	3.50282
MD02G1276400	14	module1		No annotation	M35.2 // not assigned.unknown	1.37	0.5	1.94	0.02	1.42	0.99	13.48	3.42834	19.18	2.72004	10.91	5.54991
MD02G1276900	12	module1		Protein of unknown function	M35.2 // not assigned.unknown	1.85	0.05	1.8	0.08	-1.03	1	19.17	6.62116	18.52	3.3285	11.19	3.50149
MD02G1278400	14	module1		SET domain protein 25	M27.3.69 // RNA.regulation of transcription.SET-domain transcriptional regulator family	-1.47	0.22	-1.76	0.04	-1.19	1	3.23	0.502461	2.68	1.30249	5.09	0.791512
MD02G1278600	12	module1		Cyclophilin-like peptidyl-prolyl cis-trans isomerase family protein	M31.3.1 // cell.cycle.peptidylprolyl isomerase	1.55	0.02	1.5	0.05	-1.03	1	51.98	8.40608	50.36	5.17288	36.69	5.16164
MD02G1279300	13	module1		LYR family of Fe/S cluster biogenesis protein	M9.1.1 // mitochondrial electron transport / ATP synthesis.NADH-DH.complex I	1.56	0.02	1.88	0.000446	1.21	1	88.08	12.1549	106.2	12.1363	61.62	6.53591
MD02G1281300	14	module1		E1 component	M8.1.5 // TCA / org transformation.TCA.2-oxoglutarate dehydrogenase	-1.44	0.08	-1.51	0.04	-1.05	1	20.17	5.04723	18.72	2.5224	30.71	1.28347
MD02G1282100	13	module1		ubiquitin-protein ligases	M29.4 // protein.postranslational modification	-2.04	0.03	-2.65	0.00199	-1.3	1	3.21	1.86363	2.38	0.602246	6.85	0.967932
MD02G1287600	13	module1		nuclear RNA polymerase D1B	M27.2 // RNA.transcription	-2.27	0.000237	-2.31	0.000329	-1.01	1	2.35	0.874281	2.27	0.533979	5.68	1.21478
MD02G1289800	13	module1		Ribosomal protein S25 family protein	M29.2.1.2.1.25 // protein.synthesis.ribosomal protein.eukaryotic.40S subunit.S25	2.1	0.00052	2.24	0.000283	1.06	1	605.72	172.751	644.65	88.5971	314.15	19.2822
MD02G1290900	13	module1		Protein of unknown function	M35.2 // not assigned.unknown	-1.52	0.05	-1.55	0.05	-1.02	1	20.97	6.68307	20.04	2.00222	33.7	3.07174
MD02G1294400	13	module1		Plant calmodulin-binding protein-related	M30.3 // signalling.calcium	-1.86	0.0057	-1.69	0.04	1.1	1	13.8	4.01175	14.88	4.37298	27.22	3.12677
MD02G1294500	12	module1		Plant calmodulin-binding protein-related	M30.3 // signalling.calcium	-1.74	0.00223	-1.22	0.62	1.43	0.32	39.63	6.89596	55.74	8.9354	73.78	14.9616
MD02G1300000	13	module1		transducin family protein / WD-40 repeat family protein	M35.1 // not assigned.no ontology	-1.68	0.00649	-1.65	0.01	1.02	1	14.21	4.43879	14.18	2.14688	25.28	0.464937
MD02G1301100	13	module1		low-molecular-weight cysteine-rich 69	M35.2 // not assigned.unknown	3.05	2.34e-06	2.91	2.28e-05	-1.05	1	101.72	41.323	97.43	26.3608	36.36	8.92846
MD02G1306600	10	module1		Disease resistance protein (TIR-NBS-LRR class) family	M20.1.7 // stress.biotic.PR-proteins	-1.5	0.67	-5.98	2.47e-05	-3.98	0.00479	2.1	1.24939	0.51	0.202217	3.25	1.85588
MD02G1308000	12	module1		topoisomerase II	M28.1 // DNA.synthesis/chromatin structure	-1.88	0.00166	-1.16	0.88	1.61	0.1	7.21	2.0319	11.57	1.79649	14.65	3.43882
MD02G1308100	13	module1		Protein of unknown function (DUF1423)	M35.2 // not assigned.unknown	-1.97	0.00763	-1.97	0.01	1	1	4.15	1.74847	4.03	0.903009	8.6	2.25488
MD02G1311600	13	module1		Cellulose synthase family protein	M10.2.1 // cell wall.cellulose synthesis.cellulose synthase	-1.7	0.00817	-1.73	0.00917	-1.02	1	21.45	7.67681	20.59	3.24918	38.56	4.32725
MD02G1315000	13	module1		Ribosomal protein L31e family protein	M29.2.1.2.2.31 // protein.synthesis.ribosomal protein.eukaryotic.60S subunit.L31	2.26	0.00364	2.78	0.000217	1.23	1	59.49	30.0503	74.55	18.081	29.33	10.1464
MD02G1319200	14	module1		No annotation	M35.2 // not assigned.unknown	1.6	0.09	1.73	0.05	1.08	1	21.38	3.7843	22.98	2.88285	14.53	2.89987
MD02G1320700	13	module1		myosin-like protein XIF	M31.1.1.3.11 // cell.organisation.cytoskeleton.Myosin.Class XI	-3.79	2.17e-13	-2.55	3.85e-06	1.48	0.47	1.51	0.292161	2.24	0.505635	6.2	1.47454
MD03G1000900	13	module1		helicases	M27.3.44 // RNA.regulation of transcription.Chromatin Remodeling Factors	-1.88	0.00357	-2.05	0.000998	-1.09	1	3.36	1.13149	3	0.510065	6.69	1.18213
MD03G1001300	12	module1		P-loop containing nucleoside triphosphate hydrolases superfamily protein	M31.1 // cell.organisation	-2.14	0.02	-1.77	0.15	1.21	1	1.43	0.39144	1.71	0.145917	3.32	1.31674
MD03G1003600	13	module1		calpain-type cysteine protease family	M29.5.3 // protein.degradation.cysteine protease	-2.32	0.000345	-2.55	9.72e-05	-1.1	1	1.68	0.716816	1.52	0.36833	4.2	1.32325
MD03G1004100	13	module1		RNA polymerase II transcription mediators	M35.2 // not assigned.unknown	-2.33	4.82e-05	-2.11	0.000957	1.11	1	1.81	0.562754	1.96	0.477912	4.48	1.10263
MD03G1004600	12	module1		ARM repeat superfamily protein	M35.1 // not assigned.no ontology	-1.58	0.03	-1.44	0.16	1.1	1	5.58	1.41073	6.23	0.595392	9.73	0.699381
MD03G1006800	14	module1		Amino acid permease family protein	M34.3 // transport.amino acids	-1.52	0.89	-4.67	0.05	-3.08	0.64	0.33	0.211896	0.12	0.0869387	0.57	0.170783
MD03G1009900	13	module1		RNA-binding KH domain-containing protein	M35.2 // not assigned.unknown	-2.26	0.02	-2.9	0.002	-1.28	1	1.94	0.517518	1.52	0.30795	4.87	2.61806
MD03G1015000	13	module1		glucan synthase-like 12	M3.6 // minor CHO metabolism.callose	-2.09	0.00731	-2.45	0.00103	-1.17	1	11.27	6.05857	9.33	3.75328	24.69	4.57034
MD03G1018300	13	module1		Leucine-rich receptor-like protein kinase family protein	M20.1 // stress.biotic /// M30.2.10 // signalling.receptor kinases.leucine rich repeat X	-13.33	0.02	-10.5	0.03	1.27	1	0.03	0.0519615	0.05	0.0763217	0.57	0.45147
MD03G1021200	11	module1		lipoxygenase 2	M17.7.1.2 // hormone metabolism.jasmonate.synthesis-degradation.lipoxygenase	-8.93	4.96e-06	-2.29	0.24	3.9	0.05	0.28	0.192007	1	0.679479	2.53	1.37831
MD03G1023100	14	module1		Histone superfamily protein	M28.1.3.2.3 // DNA.synthesis/chromatin structure.histone.core.H3	1.39	0.34	1.82	0.02	1.31	1	172.09	57.819	226.21	48.8006	135.57	26.0918
MD03G1025700	14	module1		No annotation	M35.2 // not assigned.unknown	-1.74	0.11	-2.01	0.03	-1.16	1	2.24	0.652304	1.87	0.433935	4.11	1.32598
MD03G1026500	14	module1		NB-ARC domain-containing disease resistance protein	M20.1.7 // stress.biotic.PR-proteins	-2.56	0.21	-4.45	0.03	-1.74	1	0.11	0.0590903	0.07	0.0129099	0.32	0.0340343
MD03G1027100	13	module1		ubiquitin-protein ligase 1	M29.5.11.4.1 // protein.degradation.ubiquitin.E3.HECT	-2.81	7.56e-09	-2.94	5.8e-09	-1.05	1	2.3	0.809213	2.16	0.460968	6.9	1.84236
MD03G1028600	13	module1		RPM1-interacting protein 4 (RIN4) family protein	M30.1 // signalling.in sugar and nutrient physiology	1.59	0.01	1.54	0.03	-1.04	1	94.74	11.8023	90.39	7.28501	64.07	7.05357
MD03G1031800	14	module1		NB-ARC domain-containing disease resistance protein	M20.1.7 // stress.biotic.PR-proteins	-2.57	0.12	-3.64	0.02	-1.41	1	0.39	0.15438	0.27	0.144453	1.11	0.516333
MD03G1031900	12	module1		No annotation	M35.2 // not assigned.unknown	-1.98	0.03	-1.92	0.06	1.03	1	2.92	0.772286	3	0.505462	6.3	1.88936
MD03G1032700	13	module1		Protein of unknown function	M35.2 // not assigned.unknown	-1.72	0.01	-1.95	0.00238	-1.13	1	5.73	1.78841	4.93	1.07881	10.46	2.80626
MD03G1033400	14	module1		Protein of unknown function	M35.2 // not assigned.unknown	-1.67	0.06	-1.74	0.05	-1.04	1	10.39	1.98144	9.78	2.58095	18.67	7.64119
MD03G1033800	14	module1		Protein of unknown function	M35.2 // not assigned.unknown	-1.46	0.53	-2.51	0.01	-1.71	0.7	5.34	2.52216	3.01	1.45113	8.21	2.86934
MD03G1037300	13	module1		kinesin-like protein 1	M31.1 // cell.organisation	-2.15	6.63e-05	-1.67	0.02	1.29	1	8.52	1.57034	10.89	1.76334	19.67	2.25787
MD03G1037400	13	module1		kinesin-like protein 1	M31.1 // cell.organisation	-2.07	0.03	-2.23	0.02	-1.08	1	3.18	0.874123	2.92	1.23416	7.08	0.438435
MD03G1038600	14	module1		Copper transport protein family	M35.2 // not assigned.unknown	-2.38	0.05	-4.09	0.000446	-1.72	0.97	3.2	1.52388	1.8	0.781937	8.15	6.6017
MD03G1039400	13	module1		RNA-binding KH domain-containing protein	M35.2 // not assigned.unknown	2.04	5.96e-05	1.71	0.00826	-1.19	1	38.65	9.20542	32.45	4.41059	20.67	1.55438
MD03G1039800	13	module1		Transducin/WD40 repeat-like superfamily protein	M27.1 // RNA.processing /// M33.99 // development.unspecified	-1.86	0.0028	-1.77	0.01	1.05	1	7.78	2.93033	7.97	1.61165	15.33	1.3618
MD03G1040600	14	module1		proteasome activating protein 200	M35.2 // not assigned.unknown	-1.61	0.12	-2.17	0.00386	-1.35	1	3.56	1.30298	2.58	1.19293	6.05	0.605771
MD03G1043400	14	module1		BEST Arabidopsis thaliana protein match is: hapless 8 (TAIR:AT5G56250.1).	M35.2 // not assigned.unknown	-1.97	0.09	-2.72	0.0055	-1.38	1	1.39	0.841744	0.96	0.315066	2.84	0.774268
MD03G1048000	12	module1		NB-ARC domain-containing disease resistance protein	M20.1 // stress.biotic	-2.53	0.05	-2.27	0.12	1.11	1	0.52	0.245136	0.59	0.169189	1.45	0.489379
MD03G1049200	13	module1		NB-ARC domain-containing disease resistance protein	M20.1.7 // stress.biotic.PR-proteins	-2.13	0.00227	-2.49	0.00023	-1.17	1	6.42	2.24795	5.4	2.30507	14.53	2.94728
MD03G1050700	13	module1		Kinase interacting (KIP1-like) family protein	M35.2 // not assigned.unknown	2.23	0.00191	2.07	0.0092	-1.08	1	145.47	52.5682	136.32	49.85	71.31	7.75801
MD03G1052500	12	module1		NB-ARC domain-containing disease resistance protein	M20.1 // stress.biotic /// M20.1.7 // stress.biotic.PR-proteins	-1.95	0.04	-1.84	0.08	1.06	1	1.04	0.311716	1.09	0.26	2.2	0.906752
MD03G1058100	13	module1		HEAT/U-box domain-containing protein	M35.2 // not assigned.unknown	-1.94	0.00506	-1.98	0.00515	-1.02	1	2.11	0.838188	1.99	0.555338	4.26	0.433772
MD03G1058400	12	module1		Major facilitator superfamily protein	M33.99 // development.unspecified	-2.3	0.02	-1.3	0.85	1.76	0.64	1.48	0.32721	2.61	0.501298	3.77	1.23257
MD03G1065300	13	module1		heavy chain	M31.4 // cell.vesicle transport	-2.06	0.00823	-1.89	0.03	1.09	1	1.8	0.597069	1.9	0.546077	3.91	0.87723
MD03G1068400	13	module1		zinc finger (CCCH-type) family protein	M27.3.12 // RNA.regulation of transcription.C3H zinc finger family	-1.8	0.00309	-1.68	0.02	1.07	1	9.13	2.46376	9.57	1.75262	17.38	3.03306
MD03G1070100	13	module1		cyclophilin 5	M31.3.1 // cell.cycle.peptidylprolyl isomerase	1.65	0.00952	1.59	0.03	-1.04	1	197.57	7.81827	188.39	21.0065	128.48	23.6025
MD03G1071800	12	module1		non-specific phospholipase C1	M35.1 // not assigned.no ontology	-1.65	0.02	-1.22	0.7	1.35	0.8	6.13	0.75106	8.31	1.24286	10.95	1.61333
MD03G1072600	12	module1		Leucine-rich repeat protein kinase family protein	M30.2.12 // signalling.receptor kinases.leucine rich repeat XII	-2.82	0.01	-1.44	0.75	1.96	0.58	2.24	1.478	4.33	1.79044	6.71	2.18509
MD03G1073800	14	module1		ribosomal protein L4	M29.2.1.1.1.2.4 // protein.synthesis.ribosomal protein.prokaryotic.chloroplast.50S subunit.L4	1.33	0.27	1.85	0.00118	1.4	0.47	27.1	4.56209	37.59	8.98245	22.02	3.11967
MD03G1077000	14	module1		Protein of unknown function	M35.2 // not assigned.unknown	1.84	0.06	2.11	0.02	1.15	1	15.06	2.9348	17.19	4.49927	8.8	2.55509
MD03G1077900	13	module1		SK12/DOB1 protein	M28.99 // DNA.unspecified	-1.62	0.02	-1.57	0.05	1.03	1	3.85	0.962947	3.9	0.529174	6.67	0.89022
MD03G1079900	13	module1		No annotation	M35.2 // not assigned.unknown	-1.83	0.00808	-1.99	0.00261	-1.09	1	3.96	1.5774	3.58	0.974111	7.73	0.7626
MD03G1081200	12	module1		Protein of unknown function (DUF3527)	M35.2 // not assigned.unknown	-1.6	0.03	-1.51	0.09	1.06	1	4.01	1.13586	4.22	0.572444	6.92	0.759583
MD03G1085500	12	module1		NAD(P)-binding Rossmann-fold superfamily protein	M16.4.1 // secondary metabolism.N misc.alkaloid-like /// M26.8 // misc.nitrilases, *nitrile lyases, berberine bridge enzymes, reticuline oxidases, troponine reductases	2.01	0.03	1.53	0.35	-1.31	1	80.3	20.7388	60.13	24.0129	42.93	15.9478
MD03G1086000	14	module1		plastid transcriptionally active 16	M27.2 // RNA.transcription	1.45	0.06	1.53	0.03	1.05	1	62.13	9.80422	65.14	5.33103	46.29	6.6807
MD03G1088100	11	module1		polypeptide 2	M26.10 // misc.cytochrome P450	-3.08	4.9e-06	-1.45	0.4	2.12	0.02	6.17	2.57729	13.3	4.26495	20.94	3.46209
MD03G1089900	13	module1		TRF-like 2	M27.3.25 // RNA.regulation of transcription.MYB domain transcription factor family	-1.78	0.00693	-1.64	0.04	1.09	1	8.43	2.33497	9.02	2.55048	16.03	3.65704
MD03G1097700	14	module1		Histone superfamily protein	M28.1.3.2.1 // DNA.synthesis/chromatin structure.histone.core.H2A /// M28.1.3.2.2 // DNA.synthesis/chromatin structure.histone.core.H2B	1.47	0.12	1.61	0.05	1.1	1	246.41	61.7958	269.96	42.672	182.93	19.0517
MD03G1101300	12	module1		polypeptide 1	M26.10 // misc.cytochrome P450	1.79	0.04	1.54	0.23	-1.16	1	32.18	12.5297	27.2	10.5407	19.22	2.76223
MD03G1102300	13	module1		Ribosomal L29 family protein	M29.2.1.2.2.35 // protein.synthesis.ribosomal protein.eukaryotic.60S subunit.L35	1.85	0.00442	2.07	0.000841	1.12	1	239.97	57.3592	267.14	53.6884	140.91	12.4459
MD03G1106200	13	module1		Protein of unknown function	M27.3.67 // RNA.regulation of transcription.putative transcription regulator	-1.88	0.01	-1.82	0.02	1.03	1	2.49	0.951713	2.5	0.382753	4.93	0.735618
MD03G1108900	12	module1		Major facilitator superfamily protein	M34.13 // transport.peptides and oligopeptides	-4.53	0.000148	-1.74	0.41	2.6	0.13	0.63	0.353683	1.64	0.540432	3.1	0.494975
MD03G1110000	12	module1		Dof-type zinc finger DNA-binding family protein	M27.3.8 // RNA.regulation of transcription.C2C2(Zn) DOF zinc finger family	-1.82	0.00488	-1.5	0.12	1.21	1	12.7	2.2428	15.02	2.60942	24.59	5.82167
MD03G1110100	13	module1		Ribosomal protein S12/S23 family protein	M29.2.1.2.1.23 // protein.synthesis.ribosomal protein.eukaryotic.40S subunit.S23	1.73	0.0057	1.75	0.00695	1.01	1	624.91	120.655	632.34	14.0485	392.64	37.4547
MD03G1114400	12	module1		subunit C10	M27.3.16 // RNA.regulation of transcription.CCAAT box binding factor family, HAP5	1.56	0.02	1.47	0.08	-1.06	1	26.93	1.86037	25.53	1.15253	18.96	1.70612
MD03G1116400	12	module1		RING/U-box superfamily protein	M29.5.11.4.2 // protein.degradation.ubiquitin.E3.RING	-3.19	0.05	-1.85	0.52	1.72	1	0.31	0.0880814	0.5	0.1843	0.99	0.412987
MD03G1117700	14	module1		Protein of unknown function	M35.2 // not assigned.unknown	1.39	0.14	1.53	0.04	1.1	1	96.06	15.1674	105.99	9.01128	75.47	0.741822
MD03G1117900	12	module1		plasma membrane intrinsic protein 2	M34.19.1 // transport.Major Intrinsic Proteins.PIP	-1.78	0.00441	-1.28	0.52	1.4	0.61	40.56	6.35534	55.59	12.4122	76.94	14.369
MD03G1118000	13	module1		Ribosomal protein L11 family protein	M29.2.1.2.2.12 // protein.synthesis.ribosomal protein.eukaryotic.60S subunit.L12	1.59	0.03	1.71	0.01	1.07	1	189.21	37.061	201.46	36.9416	128	11.9657
MD03G1118500	13	module1		Homeobox-leucine zipper family protein / lipid-binding START domain-containing protein	M33.99 // development.unspecified	-1.82	0.00258	-1.65	0.02	1.11	1	4.39	1.08071	4.83	0.956399	8.61	1.26989
MD03G1120800	14	module1		No annotation	M35.2 // not assigned.unknown	1.51	0.14	1.82	0.02	1.21	1	27.63	7.41468	33.63	4.27055	20.11	1.62617
MD03G1121600	13	module1		ATP-dependent helicase family protein	M27.3.44 // RNA.regulation of transcription.Chromatin Remodeling Factors	-2.79	0.000488	-2.85	0.000598	-1.02	1	0.83	0.451737	0.78	0.218251	2.4	0.448061
MD03G1127700	13	module1		Ring/U-Box superfamily protein	M35.2 // not assigned.unknown	-1.7	0.00893	-1.63	0.02	1.04	1	7.85	2.23765	8.04	1.90318	14.26	2.1984
MD03G1129000	12	module1		copper/zinc superoxide dismutase 2	M35.2 // not assigned.unknown	-2.05	0.04	-2.05	0.06	1	1	1.15	0.592699	1.15	0.325218	2.55	0.292859
MD03G1132700	14	module1		alpha subunit	M31.4 // cell.vesicle transport	-1.48	0.05	-1.59	0.02	-1.08	1	8.75	2.50321	7.96	1.39279	13.73	1.79281
MD03G1133900	12	module1		Ankyrin repeat family protein	M31.1 // cell.organisation	-2.03	0.04	-1.49	0.48	1.36	1	2.99	1.19467	3.99	1.30111	6.41	2.33401
MD03G1136600	13	module1		INO80 ortholog	M28.99 // DNA.unspecified	-1.98	0.00691	-2.28	0.00102	-1.15	1	2.46	1.06303	2.08	0.541995	5.14	1.31885
MD03G1136800	14	module1		pleiotropic drug resistance 6	M34.16 // transport.ABC transporters and multidrug resistance systems	-1.62	0.4	-2.5	0.03	-1.55	1	7.94	4.60273	5	2.13021	13.37	8.14784
MD03G1137000	14	module1		pleiotropic drug resistance 6	M34.16 // transport.ABC transporters and multidrug resistance systems	-1.59	0.12	-1.94	0.01	-1.22	1	6.49	2.37734	5.21	1.69239	10.86	2.98679
MD03G1138800	13	module1		60S acidic ribosomal protein family	M29.2.1.2.2.82 // protein.synthesis.ribosomal protein.eukaryotic.60S subunit.P2	1.78	0.00817	1.76	0.01	-1.01	1	266.72	67.5747	264.38	40.0802	163.1	14.4914
MD03G1147300	14	module1		Ribosomal protein S25 family protein	M29.2.1.2.1.25 // protein.synthesis.ribosomal protein.eukaryotic.40S subunit.S25	1.5	0.04	1.57	0.02	1.05	1	59.66	9.28998	62.34	6.69131	43.34	4.25861
MD03G1148300	12	module1		Cystatin/monellin superfamily protein	M29.5.3 // protein.degradation.cysteine protease	9.87	0.02	7.16	0.07	-1.38	1	2.14	1.00861	1.48	2.02031	0.19	0.230561
MD03G1150500	14	module1		photosystem I subunit O	M1.1.2.2 // PS.lightreaction.photosystem I.PSI polypeptide subunits	1.17	0.86	1.84	0.01	1.57	0.25	76.6	16.8506	120.51	17.85	71.28	19.9167
MD03G1156600	13	module1		BRI1 suppressor 1 (BSU1)-like 2	M29.4 // protein.postranslational modification /// M29.5.11.4.3.2 // protein.degradation.ubiquitin.E3.SCF.FBOX	-1.6	0.02	-1.67	0.00977	-1.05	1	9.56	1.9089	9.02	1.86216	16.41	2.6901
MD03G1158600	13	module1		6-N-acetylglucosaminyltransferase family protein	M35.2 // not assigned.unknown	-1.71	0.00373	-1.58	0.03	1.08	1	11.06	2.63695	11.7	1.46445	20.05	3.9193
MD03G1160100	13	module1		Protein of unknown function	M35.2 // not assigned.unknown	2.03	0.000305	1.94	0.00165	-1.05	1	116.38	24.4797	110.94	14.686	62.27	9.63967
MD03G1160300	14	module1		Protein of unknown function	M35.2 // not assigned.unknown	1.65	0.12	2.15	0.00731	1.3	1	52.37	16.2358	68.11	24.6019	34.45	8.09981
MD03G1160900	12	module1		P-loop containing nucleoside triphosphate hydrolases superfamily protein	M31.1 // cell.organisation	-1.77	0.05	-1.68	0.1	1.05	1	1.86	0.368906	1.95	0.528291	3.57	0.6938
MD03G1161100	14	module1		ubiquitin-specific protease 12	M29.5.11 // protein.degradation.ubiquitin /// M29.5.11.5 // protein.degradation.ubiquitin.ubiquitin protease	-1.43	0.08	-1.53	0.04	-1.07	1	8.18	2.30738	7.49	1.41874	12.44	1.89046
MD03G1161700	13	module1		Structural maintenance of chromosomes (SMC) family protein	M31.2 // cell.division	-1.77	0.02	-1.83	0.02	-1.03	1	3.28	1.15737	3.13	0.865429	6.24	0.951175
MD03G1165300	13	module1		electron carriers	M35.2 // not assigned.unknown	1.59	0.02	1.71	0.00979	1.08	1	170.53	28.9668	181.75	33.6767	115.64	14.4863
MD03G1165600	13	module1		Telomerase activating protein Est1	M35.2 // not assigned.unknown	-1.81	0.00466	-1.93	0.00213	-1.07	1	8.15	3.46518	7.46	1.27579	15.61	1.72291
MD03G1168800	13	module1		chromatin remodeling 5	M28.1 // DNA.synthesis/chromatin structure	-2.2	0.00119	-2.28	0.00102	-1.04	1	1.78	0.672972	1.7	0.379331	4.22	1.2187
MD03G1169900	13	module1		DNA binding	M27.3.63 // RNA.regulation of transcription.PHD finger transcription factor	-1.87	0.01	-2.14	0.00173	-1.14	1	2.22	0.581607	1.91	0.645807	4.45	1.38613
MD03G1171100	13	module1		Heat shock protein DnaJ with tetratricopeptide repeat	M29.6 // protein.folding	-1.84	0.02	-1.81	0.04	1.02	1	1.86	0.577985	1.88	0.230705	3.7	0.496614
MD03G1171900	14	module1		RNA-binding (RRM/RBD/RNP motifs) family protein	M27.4 // RNA.RNA binding	1.47	0.04	1.61	0.01	1.09	1	46.15	7.22859	50.09	3.36891	34.03	3.92806
MD03G1175800	12	module1		dicarboxylate transporter 1	M34.8 // transport.metabolite transporters at the envelope membrane	-1.62	0.02	-1.45	0.12	1.12	1	23.35	7.06878	25.49	3.44951	39.99	4.86035
MD03G1179200	12	module1		FASCICLIN-like arabinogalactan 1	M10.5.1.1 // cell wall.cell wall proteins.AGPs.AGP	-1.63	0.02	-1.27	0.5	1.28	1	56.29	16.9269	70.38	12.0007	97.36	11.3009
MD03G1180000	14	module1		Leucine-rich repeat protein kinase family protein	M30.2.11 // signalling.receptor kinases.leucine rich repeat XI /// M30.2.12 // signalling.receptor kinases.leucine rich repeat XII	-1.8	0.15	-2.57	0.0067	-1.43	1	1.67	0.698117	1.12	0.185719	3.1	1.15744
MD03G1183500	13	module1		DEK domain-containing chromatin associated protein	M35.2 // not assigned.unknown	-1.68	0.0095	-1.61	0.03	1.04	1	32.29	8.15442	32.94	5.89961	57.76	14.9262
MD03G1189700	12	module1		Kinesin motor family protein	M31.1 // cell.organisation	-1.94	0.00239	-1.63	0.05	1.19	1	5.64	2.19677	6.6	1.23764	11.68	1.8048
MD03G1190000	13	module1		Ribosomal protein S8e family protein	M29.2.1.2.1.8 // protein.synthesis.ribosomal protein.eukaryotic.40S subunit.S8	1.7	0.02	1.77	0.01	1.04	1	684.84	164.483	714.21	60.4361	438.64	47.0995
MD03G1192200	14	module1		homolog of bacterial cytokinesis Z-ring protein FTSZ 1-1	M31.2 // cell.division	1.36	0.25	1.59	0.04	1.17	1	26.87	6.36239	31.61	4.15079	21.57	3.58306
MD03G1199100	13	module1		DNA-binding bromodomain-containing protein	M35.2 // not assigned.unknown	-1.77	0.02	-2.15	0.00076	-1.22	1	3.74	1.67033	3.02	0.49224	7.04	0.848896
MD03G1203000	13	module1		RNA-binding (RRM/RBD/RNP motifs) family protein	M27.4 // RNA.RNA binding	1.66	0.03	1.67	0.03	1.01	1	14.41	2.17004	14.6	2.48614	9.55	1.25133
MD03G1203100	14	module1		purine biosynthesis 4	M23.1.2.4 // nucleotide metabolism.synthesis.purine.FGAR amidotransferase	-1.45	0.19	-1.7	0.03	-1.18	1	2.82	0.740062	2.31	0.488083	4.27	0.24
MD03G1204200	12	module1		Transmembrane proteins 14C	M35.2 // not assigned.unknown	1.85	0.02	1.58	0.16	-1.17	1	30.66	7.05744	26.19	5.96661	17.93	3.20143
MD03G1206100	14	module1		Pollen Ole e 1 allergen and extensin family protein	M20.2.99 // stress.abiotic.unspecified	1.55	0.06	1.81	0.00558	1.17	1	70.91	17.2221	82.92	12.8515	49.84	4.83654
MD03G1210300	14	module1		Translation initiation factor SUI1 family protein	M29.2.3 // protein.synthesis.initiation	1.45	0.08	1.53	0.04	1.05	1	143.3	12.3525	149.8	23.8601	106.66	11.805
MD03G1213400	13	module1		formin homology5	M35.1.20 // not assigned.no ontology.formin homology 2 domain-containing protein	-1.94	0.02	-1.9	0.03	1.02	1	2.77	1.07204	2.72	0.532126	5.58	1.10354
MD03G1214200	12	module1		NAD(P)-binding Rossmann-fold superfamily protein	M26.22 // misc.short chain dehydrogenase/reductase (SDR)	1.82	0.04	1.8	0.07	-1.01	1	40.44	11.6897	39.62	15.0805	24.05	6.59541
MD03G1214300	14	module1		Translation protein SH3-like family protein	M29.2.1.1.1.2.24 // protein.synthesis.ribosomal protein.prokaryotic.chloroplast.50S subunit.L24	1.15	0.79	1.54	0.03	1.34	0.62	58.21	5.017	78.06	6.01222	55.18	8.35414
MD03G1215200	13	module1		RNA-binding (RRM/RBD/RNP motifs) family protein	M27.4 // RNA.RNA binding	1.97	0.00256	2.01	0.0026	1.02	1	35.94	12.023	37.2	6.72292	20.01	1.86234
MD03G1219000	12	module1		myosin 2	M31.1.1.3.8 // cell.organisation.cytoskeleton.Myosin.Class VII	-1.79	0.01	-1.58	0.09	1.14	1	3.62	1.40487	4	0.68893	6.84	0.53204
MD03G1222200	13	module1		CLUB	M35.2 // not assigned.unknown	-1.92	0.00286	-1.93	0.0038	-1.01	1	4.01	1.52974	3.93	0.73187	8.24	0.599806
MD03G1223400	13	module1		COP1-interacting protein 7	M31.1 // cell.organisation	-2.05	0.000337	-1.78	0.00926	1.15	1	4	0.861564	4.59	1.26866	8.9	1.36707
MD03G1226800	12	module1		Nucleotide-diphospho-sugar transferases superfamily protein	M10.4 // cell wall.pectin synthesis	10.9	0.02	6.43	0.13	-1.69	1	0.51	0.160208	0.28	0.148633	0.04	0.0565685
MD03G1227500	13	module1		metallothionein 3	M35.2 // not assigned.unknown	2.58	0.00042	2.09	0.02	-1.24	1	76.65	23.0304	60.86	27.3887	31.54	10.2774
MD03G1228100	13	module1		SPA1-related 3	M30.11 // signalling.light	-1.86	0.00285	-1.75	0.01	1.06	1	4.68	0.975893	4.95	1.05833	9.45	1.89034
MD03G1229100	12	module1		haloacid dehalogenase-like hydrolase family protein	M3.5 // minor CHO metabolism.others	1.59	0.01	1.28	0.4	-1.24	1	48.06	3.46665	38.57	5.22157	32.61	4.61454
MD03G1229600	12	module1		early nodulin-like protein 1	M26.19 // misc.plastocyanin-like	-1.88	0.000508	-1.3	0.4	1.45	0.3	23.32	6.52385	33.23	5.62018	46.71	0.934487
MD03G1237100	12	module1		RAB GTPase homolog A1F	M30.5 // signalling.G-proteins	1.58	0.03	1.54	0.06	-1.03	1	31.51	4.7309	30.44	2.60524	21.48	4.09591
MD03G1241200	13	module1		Acyl-CoA N-acyltransferase with RING/FYVE/PHD-type zinc finger protein	M27.3.63 // RNA.regulation of transcription.PHD finger transcription factor	-1.65	0.04	-1.68	0.04	-1.02	1	3.43	1.18997	3.29	0.373586	6.02	0.53319
MD03G1256100	14	module1		histone H2A 11	M28.1.3.2.1 // DNA.synthesis/chromatin structure.histone.core.H2A	1.36	0.2	1.58	0.03	1.16	1	215.4	31.9693	249.8	22.8216	172.21	8.34863
MD03G1257800	13	module1		G-beta repeat protein	M35.1 // not assigned.no ontology	-2.72	0.00018	-2.99	6.18e-05	-1.1	1	0.78	0.298594	0.7	0.195171	2.26	0.723066
MD03G1260100	13	module1		kinase interacting (KIP1-like) family protein	M29.4 // protein.postranslational modification	-3.4	2.94e-09	-2.96	1.24e-06	1.15	1	3.06	1.4468	3.42	0.847329	10.99	1.98576
MD03G1260400	13	module1		homocysteine methyltransferase 2	M13.1.3.4.12 // amino acid metabolism.synthesis.aspartate family.methionine.homocysteine S-methyltransferase	1.63	0.00666	1.68	0.005	1.03	1	28.98	2.90249	29.72	5.25291	19.15	3.09048
MD03G1261300	14	module1		KOW domain-containing protein	M29.2.1.1.1.2.24 // protein.synthesis.ribosomal protein.prokaryotic.chloroplast.50S subunit.L24	1.43	0.28	1.79	0.03	1.25	1	20.59	5.97366	26	3.81954	15.8	2.47113
MD03G1262600	13	module1		S18 ribosomal protein	M29.2.1.2.1.18 // protein.synthesis.ribosomal protein.eukaryotic.40S subunit.S18	1.87	0.00432	1.78	0.01	-1.05	1	136.52	29.0474	130.68	25.9895	79.26	16.7396
MD03G1262700	13	module1		Acyl-CoA N-acyltransferase with RING/FYVE/PHD-type zinc finger protein	M27.3.63 // RNA.regulation of transcription.PHD finger transcription factor /// M27.3.99 // RNA.regulation of transcription.unclassified	-1.92	0.04	-2.06	0.02	-1.08	1	1.84	0.825283	1.65	0.505198	3.71	0.969377
MD03G1263300	14	module1		splicing factor Prp18 family protein	M27.1.1 // RNA.processing.splicing	1.5	0.03	1.51	0.03	1.01	1	31.76	1.22216	31.85	4.72978	22.89	2.81951
MD03G1263400	13	module1		Acyl-CoA N-acyltransferases (NAT) superfamily protein	M27.3.70 // RNA.regulation of transcription.Silencing Group	1.94	0.00663	1.84	0.02	-1.06	1	32.69	8.39934	31.07	5.60435	18.37	4.21837
MD03G1263900	13	module1		chloroplast precursor	M31.2 // cell.division	1.79	0.00432	1.75	0.01	-1.03	1	24.66	2.47814	24.02	4.29996	14.88	3.23891
MD03G1266300	12	module1		basic helix-loop-helix (bHLH) DNA-binding superfamily protein	M27.3.6 // RNA.regulation of transcription.bHLH,Basic Helix-Loop-Helix family	-1.63	0.02	-1.42	0.18	1.15	1	13.35	2.35011	15.2	3.00904	23.42	5.47099
MD03G1267100	13	module1		outer envelope membrane protein 7	M35.2 // not assigned.unknown	3.42	0.00148	3.04	0.00781	-1.13	1	22.95	6.60977	21.05	6.79181	7.48	1.62144
MD03G1267200	14	module1		Small nuclear ribonucleoprotein family protein	M27.1 // RNA.processing	1.46	0.07	1.62	0.02	1.11	1	126.62	10.7223	138.76	28.0015	93.34	3.83795
MD03G1271800	13	module1		Protein of unknown function	M35.2 // not assigned.unknown	-2.21	0.00449	-2.26	0.00493	-1.02	1	0.87	0.3937	0.85	0.197484	2.09	0.426224
MD03G1272600	12	module1		receptor-like kinase in in flowers 3	M30.2.23 // signalling.receptor kinases.RKF3 like	-4.23	0.02	-1.95	0.52	2.17	1	0.14	0.0331662	0.31	0.208487	0.61	0.0741058
MD03G1272900	13	module1		histidine-containing phosphotransmitter 2	M30.2.99 // signalling.receptor kinases.misc /// M30.10 // signalling.phosphorelay	2.02	8.37e-06	1.69	0.00393	-1.2	1	48.37	6.72611	39.96	3.08321	25.67	2.23637
MD03G1273800	14	module1		gamma histone variant H2AX	M28.1.3.2.1 // DNA.synthesis/chromatin structure.histone.core.H2A	1.23	0.66	1.79	0.01	1.46	0.49	165.49	38.4548	241.15	42.0672	147.24	31.683
MD03G1273900	13	module1		Histone superfamily protein	M28.1.3.2.1 // DNA.synthesis/chromatin structure.histone.core.H2A	1.63	0.01	1.78	0.00342	1.09	1	34.75	5.09278	38.15	4.13554	23.17	3.56736
MD03G1282000	13	module1		CW-type Zinc Finger	M35.2 // not assigned.unknown	-2.39	0.000488	-2.82	3.16e-05	-1.18	1	1.55	0.556499	1.29	0.305655	3.96	1.11879
MD03G1282300	12	module1		Heavy metal transport/detoxification superfamily protein	M15 // metal handling	1.78	0.03	1.55	0.18	-1.15	1	61.29	9.1445	52.63	15.8878	37.17	14.2171
MD03G1285700	13	module1		translocon at the outer envelope membrane of chloroplasts 159	M29.3.3 // protein.targeting.chloroplast	-1.8	0.01	-1.97	0.00493	-1.09	1	3.86	1.23219	3.48	0.620806	7.44	0.769128
MD03G1285800	13	module1		AAA-type ATPase family protein	M29.5.9 // protein.degradation.AAA type	-1.57	0.02	-1.75	0.00425	-1.11	1	8.71	2.95701	7.62	0.971219	14.46	1.9951
MD03G1286300	14	module1		multidrug resistance-associated protein 4	M34.16 // transport.ABC transporters and multidrug resistance systems	-1.43	0.39	-2.23	0.00545	-1.56	0.66	7.11	3.8117	4.42	1.75783	10.63	2.79935
MD03G1287600	14	module1		NADH-ubiquinone oxidoreductase-related	M9.1.2 // mitochondrial electron transport / ATP synthesis.NADH-DH.localisation not clear	1.41	0.13	1.54	0.05	1.09	1	105.81	18.2282	114.02	13.9075	80.84	10.6998
MD03G1289100	14	module1		breast basic conserved 1	M29.2.1.2.2.13 // protein.synthesis.ribosomal protein.eukaryotic.60S subunit.L13	1.54	0.06	1.76	0.00888	1.14	1	408	54.9563	464.29	73.4104	286.34	43.0893
MD03G1292600	12	module1		P-loop nucleoside triphosphate hydrolases superfamily protein with CH (Calponin Homology) domain	M31.1 // cell.organisation	-1.72	0.0063	-1.45	0.13	1.19	1	4.92	0.570869	5.85	0.638409	9.21	1.55894
MD03G1295600	13	module1		Bromodomain	M33.99 // development.unspecified	-2.39	0.00756	-2.59	0.00408	-1.08	1	1.26	0.643758	1.13	0.345193	3.16	0.556237
MD04G1000500	14	module1		leucine-rich repeat/extensin 2	M10.5.3 // cell wall.cell wall proteins.LRR	-2.51	0.07	-3.33	0.01	-1.33	1	1.75	1.34973	1.25	0.486415	4.56	2.06661
MD04G1001200	13	module1		Protein kinase superfamily protein	M29.4 // protein.postranslational modification	-1.69	0.02	-1.82	0.00945	-1.08	1	9.19	3.42891	8.34	1.05368	16.52	2.02151
MD04G1001300	14	module1		Protein kinase superfamily protein	M29.4 // protein.postranslational modification	-1.45	0.17	-1.64	0.05	-1.13	1	9.26	2.34986	8.08	2.02336	14.29	1.41757
MD04G1002300	13	module1		SH3 domain-containing protein	M35.1 // not assigned.no ontology	-1.56	0.02	-1.6	0.02	-1.03	1	14.56	4.20756	13.91	1.96786	24.16	1.32333
MD04G1002700	12	module1		Protein kinase superfamily protein	M35.1.1 // not assigned.no ontology.ABC1 family protein	-1.51	0.02	-1.13	0.88	1.33	0.5	10.25	1.14953	13.48	0.338526	16.66	2.33201
MD04G1005400	12	module1		putative type 1 membrane protein	M35.2 // not assigned.unknown	-1.75	0.04	-1.51	0.23	1.16	1	20.46	5.02354	23.46	5.02574	38.58	12.9131
MD04G1005700	12	module1		proteolysis 1	M29.5.11.4.2 // protein.degradation.ubiquitin.E3.RING	-2.26	0.05	-1.01	1	2.24	0.18	1.6	0.615054	3.27	0.820544	3.64	0.805786
MD04G1007800	13	module1		cell division cycle protein 48-related / CDC48-related	M31.2 // cell.division	-1.74	0.03	-1.78	0.02	-1.02	1	4.58	1.84267	4.39	1.28414	8.46	0.463852
MD04G1007900	13	module1		ARM repeat superfamily protein	M35.2 // not assigned.unknown	-1.55	0.04	-1.71	0.00888	-1.1	1	9.32	2.75262	8.35	1.70287	15.51	1.58186
MD04G1009400	13	module1		ubiquitin-specific protease 2	M29.5.11.5 // protein.degradation.ubiquitin.ubiquitin protease	-2.06	0.02	-2.23	0.00941	-1.08	1	2.05	1.04425	1.84	0.315317	4.47	0.535187
MD04G1012500	14	module1		tubulin folding cofactor B	M31.1.1.2 // cell.organisation.cytoskeleton.mikrotubuli	1.42	0.11	1.75	0.00344	1.24	1	58.05	8.7991	71.35	8.94985	44.3	1.48502
MD04G1012800	13	module1		and HSP90-like ATPase family protein	M35.2 // not assigned.unknown	-2.18	0.00777	-2.09	0.02	1.05	1	0.69	0.199165	0.72	0.128712	1.64	0.445346
MD04G1012900	13	module1		and HSP90-like ATPase family protein	M35.2 // not assigned.unknown	-2.44	0.02	-2.64	0.01	-1.08	1	0.39	0.185472	0.36	0.136717	1.04	0.135984
MD04G1017000	14	module1		Protein of unknown function	M35.2 // not assigned.unknown	-1.7	0.17	-2.04	0.04	-1.2	1	2.82	1.23751	2.27	0.601741	5.05	0.983273
MD04G1017100	14	module1		Protein of unknown function	M35.2 // not assigned.unknown	-1.7	0.09	-1.98	0.02	-1.16	1	3.02	1.21529	2.5	0.542863	5.4	1.07
MD04G1017600	12	module1		Exostosin family protein	M26.2 // misc.UDP glucosyl and glucoronyl transferases	-1.66	0.03	-1.23	0.75	1.35	0.95	14	3.41491	19.05	4.62524	25.29	3.45046
MD04G1017700	12	module1		Exostosin family protein	M26.2 // misc.UDP glucosyl and glucoronyl transferases	-2.89	0.02	-1.93	0.29	1.5	1	1.44	1.01556	1.89	0.633982	3.98	1.20582
MD04G1022100	13	module1		Sec23/Sec24 protein transport family protein	M29.3.4.2 // protein.targeting.secretory pathway.golgi	-1.59	0.01	-1.65	0.01	-1.04	1	9.72	3.1735	9.17	1.667	16.39	1.14211
MD04G1022300	14	module1		purine biosynthesis 4	M23.1.2.4 // nucleotide metabolism.synthesis.purine.FGAR amidotransferase	-1.53	0.09	-1.7	0.03	-1.11	1	3.11	0.760833	2.74	0.692483	5.08	0.965449
MD04G1022700	14	module1		putative	M20.1 // stress.biotic /// M20.1.2 // stress.biotic.receptors /// M20.1.5 // stress.biotic.regulation of transcription /// M20.1.7 // stress.biotic.PR-proteins /// M27.3.32 // RNA.regulation of transcription.WRKY domain transcription factor family	-2.21	0.2	-4.16	0.00523	-1.88	1	0.87	0.440558	0.45	0.232737	2.04	0.505066
MD04G1022900	14	module1		putative	M20.1.2 // stress.biotic.receptors /// M20.1.7 // stress.biotic.PR-proteins	-5.33	0.06	-7.6	0.02	-1.43	1	0.04	0.0623832	0.03	0.0358643	0.27	0.142449
MD04G1023400	12	module1		putative	M31.1 // cell.organisation	-1.77	0.0095	-1.5	0.13	1.18	1	4.11	1.25109	4.8	0.885791	7.83	1.61545
MD04G1024900	14	module1		alpha-vacuolar processing enzyme	M29.3.4.3 // protein.targeting.secretory pathway.vacuole /// M29.5 // protein.degradation /// M29.5.3 // protein.degradation.cysteine protease	-1.88	0.48	-3.42	0.05	-1.82	1	2.95	1.7218	1.64	1.29826	5.92	3.91428
MD04G1028800	13	module1		ARM repeat superfamily protein	M29.3.1 // protein.targeting.nucleus	-1.77	0.01	-1.69	0.03	1.05	1	9.3	3.42673	9.56	1.86011	17.44	1.76308
MD04G1031100	13	module1		ENTH/VHS family protein	M35.1.21 // not assigned.no ontology.epsin N-terminal homology (ENTH) domain-containing protein	-1.57	0.02	-1.62	0.02	-1.03	1	22.15	5.17833	21.05	3.14876	36.95	4.10933
MD04G1034100	13	module1		bacterial/mitochondrial	M29.1.1 // protein.aa activation.tyrosine-tRNA ligase	1.73	0.00905	1.71	0.02	-1.01	1	71.48	17.2529	70.79	11.4067	44.81	4.99466
MD04G1036400	14	module1		putative	M20.1 // stress.biotic /// M20.1.7 // stress.biotic.PR-proteins	-1.74	0.11	-2.15	0.02	-1.24	1	2.76	1.10528	2.21	1.00715	5.13	0.969377
MD04G1040500	12	module1		crinkly4	M30.2.26 // signalling.receptor kinases.crinkly like	-3	0.00574	-1.65	0.45	1.82	0.77	0.6	0.193649	1.17	0.334801	2.1	0.480278
MD04G1045900	13	module1		Ribosomal L38e protein family	M29.2.1.2.2.38 // protein.synthesis.ribosomal protein.eukaryotic.60S subunit.L38	1.85	0.00754	1.82	0.01	-1.02	1	208.62	71.3496	206.29	26.9692	123.16	12.6319
MD04G1047300	13	module1		HAC13 protein (HAC13)	M27.3.54 // RNA.regulation of transcription.Histone acetyltransferases	-2.27	0.00169	-2.32	0.00189	-1.02	1	1.86	0.88698	1.76	0.527154	4.44	1.36478
MD04G1052200	14	module1		Ribosomal protein L35	M29.2.1.1.3.2.35 // protein.synthesis.ribosomal protein.prokaryotic.unknown organellar.50S subunit.L35	1.19	0.67	1.65	0.01	1.39	0.46	98.99	15.7917	137.05	11.5863	90.25	11.5119
MD04G1055800	14	module1		Chlorophyll A-B binding family protein	M27.3.23 // RNA.regulation of transcription.HSF,Heat-shock transcription factor family /// M27.3.99 // RNA.regulation of transcription.unclassified	1.38	0.24	1.66	0.03	1.2	1	99.51	22.5372	119.96	18.1109	78.55	14.8576
MD04G1057200	13	module1		pleckstrin homology (PH) domain-containing protein	M35.1.19 // not assigned.no ontology.C2 domain-containing protein	-2.35	3.91e-05	-2.17	0.000566	1.09	1	1.3	0.329583	1.38	0.173686	3.26	1.03528
MD04G1060300	12	module1		Protein of unknown function	M35.2 // not assigned.unknown	-2.14	0.02	-1.73	0.17	1.24	1	1.96	0.704012	2.41	0.713039	4.51	1.12271
MD04G1061000	13	module1		Protein of unknown function (DUF1639)	M35.2 // not assigned.unknown	1.59	0.01	1.57	0.02	-1.02	1	25.64	2.04589	24.89	2.03708	17.27	1.22955
MD04G1062000	14	module1		Ribosomal protein L23/L15e family protein	M29.2.1.2.2.15 // protein.synthesis.ribosomal protein.eukaryotic.60S subunit.L15	1.5	0.11	1.7	0.03	1.13	1	394.04	94.4516	444.78	50.0053	284.64	41.4089
MD04G1062800	13	module1		G2484-1 protein	M35.1.2 // not assigned.no ontology.agenet domain-containing protein	-2.59	6.32e-05	-2.7	5.83e-05	-1.04	1	2.95	1.47203	2.75	0.807424	8.04	1.97276
MD04G1066300	12	module1		polypeptide 2	M26.10 // misc.cytochrome P450	-2.39	0.00188	-1.66	0.18	1.44	1	9.93	3.05107	14	6.17915	25.35	11.5757
MD04G1066800	13	module1		GRAS family transcription factor	M27.3.21 // RNA.regulation of transcription.GRAS transcription factor family	-2.39	0.00136	-1.94	0.03	1.23	1	4.55	2.53605	5.5	1.29741	11.56	2.2246
MD04G1070900	13	module1		SIN3 associated polypeptide P18	M27.3.99 // RNA.regulation of transcription.unclassified	1.73	0.03	2.13	0.00113	1.23	1	73.04	17.1506	89.93	13.023	45.72	13.0169
MD04G1078800	14	module1		DEA(D/H)-box RNA helicase family protein	M28.1 // DNA.synthesis/chromatin structure	-1.67	0.06	-2.01	0.00605	-1.2	1	3.31	1.35689	2.67	0.816838	5.8	0.785255
MD04G1079800	13	module1		Calcium-binding EF-hand family protein	M29.4 // protein.postranslational modification /// M30.3 // signalling.calcium	1.96	0.00239	2.08	0.00125	1.06	1	375.46	102.068	397.57	80.2934	207.8	39.4835
MD04G1092800	14	module1		ATP binding cassette subfamily B1	M34.16 // transport.ABC transporters and multidrug resistance systems	-1.44	0.15	-1.81	0.00681	-1.25	1	17.06	5.92578	13.28	2.43082	26.06	2.78589
MD04G1102100	13	module1		S1FA-like DNA-binding protein	M27.3.81 // RNA.regulation of transcription.S1FA	1.71	0.00665	1.7	0.01	-1.01	1	133.01	36.2032	132.01	9.36615	84.49	5.18902
MD04G1104600	13	module1		ubiquitin-protein ligase 4	M29.5.11.4.1 // protein.degradation.ubiquitin.E3.HECT	-1.69	0.04	-1.81	0.02	-1.08	1	2.75	1.19928	2.47	0.602239	4.85	0.520985
MD04G1111100	12	module1		Protein phosphatase 2C family protein	M29.4 // protein.postranslational modification	-1.98	0.02	-1.38	0.53	1.44	0.97	2.86	0.297825	4.04	0.48775	6.07	1.15593
MD04G1116400	12	module1		endomembrane-type CA-ATPase 4	M34.21 // transport.calcium	-1.56	0.04	-1.51	0.08	1.03	1	19.59	6.92407	19.79	4.17897	32.25	1.85102
MD04G1120700	13	module1		Protein of unknown function	M35.2 // not assigned.unknown	1.7	0.03	1.75	0.03	1.02	1	18.91	4.37338	19.39	3.20518	12.08	1.55112
MD04G1122600	14	module1		actin depolymerizing factor 4	M31.1 // cell.organisation	1.47	0.08	1.54	0.05	1.05	1	575.49	66.4856	599.51	43.8172	422.47	48.3065
MD04G1128800	12	module1		Protein of unknown function (DUF3741)	M35.2 // not assigned.unknown	-9.16	0.02	-4.21	0.17	2.17	1	0.02	0.0320803	0.05	0.0645497	0.23	0.106262
MD04G1129300	13	module1		proteolysis 6	M29.5.11 // protein.degradation.ubiquitin	-2.15	0.00199	-2.32	0.000859	-1.08	1	2.05	0.909908	1.86	0.455293	4.67	0.766176
MD04G1131700	13	module1		Protein of unknown function	M35.2 // not assigned.unknown	1.92	0.00665	2.02	0.00448	1.05	1	26.86	6.2426	28.29	4.61064	15.24	4.0668
MD04G1133400	14	module1		Protein of unknown function	M30.11 // signalling.light	1.52	0.14	1.78	0.03	1.17	1	22.28	5.19616	26.04	4.42885	15.93	2.08383
MD04G1138100	13	module1		POX (plant homeobox) family protein	M27.3.22 // RNA.regulation of transcription.HB,Homeobox transcription factor family	-1.76	0.05	-1.85	0.03	-1.05	1	6.39	2.3511	5.93	1.20781	11.98	2.46351
MD04G1144800	14	module1		Ribosomal protein L35Ae family protein	M29.2.1.2.2.535 // protein.synthesis.ribosomal protein.eukaryotic.60S subunit.L35A	1.39	0.17	1.6	0.03	1.14	1	185.43	43.5891	212.9	8.92465	145.02	7.41849
MD04G1146900	12	module1		No annotation	M34.7 // transport.phosphate	-2.4	0.00191	-1.39	0.54	1.72	0.36	3.95	1.38611	6.8	0.450139	10.28	2.61845
MD04G1149300	13	module1		Transmembrane amino acid transporter family protein	M34.3 // transport.amino acids /// M34.99 // transport.misc	-2.09	0.000387	-1.89	0.00534	1.11	1	22.73	6.23125	24.68	7.10246	50.44	7.35137
MD04G1149600	14	module1		plastid-specific ribosomal protein 4	M35.2 // not assigned.unknown	1.45	0.14	1.81	0.00621	1.25	1	35.3	4.25313	43.78	2.96118	26.14	4.34811
MD04G1150700	14	module1		carboxyl-terminal domain (ctd) phosphatase-like 2	M27.4 // RNA.RNA binding	-1.87	0.05	-2.1	0.02	-1.12	1	3.69	1.90652	3.19	0.876166	7.26	1.13003
MD04G1166700	14	module1		Tautomerase/MIF superfamily protein	M35.1 // not assigned.no ontology	1.67	0.14	2.3	0.00522	1.37	1	41.29	15.7063	56.37	14.153	26.67	8.44866
MD04G1168300	13	module1		SCAR homolog 2	M31.1 // cell.organisation	-2.32	0.00381	-2.29	0.00665	1.01	1	1.66	0.828628	1.63	0.483968	4.05	0.690072
MD04G1169600	13	module1		G-beta repeat protein protein	M31.99 // cell.unspecified /// M33.99 // development.unspecified	-2.59	0.000444	-2.81	0.000208	-1.09	1	2.67	1.48676	2.4	0.973323	7.27	1.28595
MD04G1170700	12	module1		transcription regulators	M35.2 // not assigned.unknown	2.19	0.00506	1.75	0.1	-1.25	1	19.86	3.34493	15.71	2.32825	9.67	3.72026
MD04G1173300	13	module1		MAC/Perforin domain-containing protein	M31.5.1 // cell.cell death.plants	-1.97	0.00164	-1.63	0.05	1.2	1	4.75	1.62441	5.65	0.987872	10.07	2.03544
MD04G1174900	12	module1		Leucine-rich receptor-like protein kinase family protein	M30.2.7 // signalling.receptor kinases.leucine rich repeat VII	-2.1	0.01	-1.61	0.22	1.3	1	2.01	0.72535	2.55	0.988062	4.47	0.443697
MD04G1175700	13	module1		aminophospholipid ATPase 1	M34.1 // transport.p- and v-ATPases	-2.14	0.000512	-2.04	0.00223	1.05	1	3.15	1.42138	3.23	0.458358	7.17	0.733689
MD04G1176400	14	module1		Malectin/receptor-like protein kinase family protein	M30.2.16 // signalling.receptor kinases.Catharanthus roseus-like RLK1	-1.52	0.11	-1.67	0.04	-1.1	1	15.31	5.8768	13.54	3.04873	24.5	1.50962
MD04G1176700	13	module1		Protein of unknown function	M35.2 // not assigned.unknown	-1.85	0.00259	-1.62	0.04	1.14	1	18.09	6.49394	20.27	4.77367	35.62	2.14832
MD04G1180800	12	module1		phosphorylethanolamine cytidylyltransferase 1	M31.2 // cell.division /// M33.99 // development.unspecified	-1.75	0.01	-1.42	0.25	1.23	1	11.26	3.83644	13.64	3.11987	21.03	3.57817
MD04G1181500	13	module1		GRAS family transcription factor	M33.99 // development.unspecified	-2.25	0.00902	-2.25	0.01	1	1	2.03	0.853478	1.97	0.473779	4.82	0.854259
MD04G1183100	12	module1		Leucine-rich repeat protein kinase family protein	M30.2.8.1 // signalling.receptor kinases.leucine rich repeat VIII.VIII-1	-2.11	0.01	-1.58	0.25	1.34	1	1.55	0.440028	2.15	0.462412	3.69	0.430116
MD04G1184700	12	module1		Pectinacetylesterase family protein	M10.8.2 // cell wall.pectin*esterases.acetyl esterase	-2.15	0.03	-1.75	0.21	1.23	1	2.67	0.606575	3.25	1.40808	6.13	1.30016
MD04G1187200	13	module1		Carbohydrate-binding X8 domain superfamily protein	M26.4 // misc.beta 1,3 glucan hydrolases	-4.51	4.31e-10	-2.51	0.00102	1.79	0.24	1.96	0.538486	3.47	1.31952	9.43	1.42766
MD04G1188500	12	module1		Ribulose bisphosphate carboxylase (small chain) family protein	M1.3.2 // PS.calvin cycle.rubisco small subunit	2.1	0.000261	1.47	0.17	-1.43	0.61	668.14	76.1684	464.74	61.1103	341.33	93.6699
MD04G1188800	14	module1		global transcription factor C	M27.3.52 // RNA.regulation of transcription.Global transcription factor group	-1.53	0.09	-1.75	0.02	-1.14	1	5.99	1.83429	5.13	0.816864	9.7	1.70819
MD04G1188900	13	module1		Sec23/Sec24 protein transport family protein	M29.3.4.2 // protein.targeting.secretory pathway.golgi	-2.07	0.000136	-1.85	0.00319	1.12	1	7.43	2.62023	8.11	1.86709	16.27	2.51712
MD04G1195400	13	module1		Protein of unknown function (DUF1645)	M35.2 // not assigned.unknown	1.84	0.00123	1.68	0.01	-1.1	1	49.06	4.80428	44.4	7.75827	28.82	5.97771
MD04G1196300	13	module1		RING/U-box protein	M29.5.11.4.2 // protein.degradation.ubiquitin.E3.RING	-1.66	0.01	-1.68	0.01	-1.01	1	8.06	2.28059	7.78	1.26183	14.2	1.89064
MD04G1198200	13	module1		Ribosomal protein L18e/L15 superfamily protein	M29.2.1.2.2.18 // protein.synthesis.ribosomal protein.eukaryotic.60S subunit.L18	1.69	0.02	1.68	0.03	-1	1	268.98	75.7875	267.6	24.3049	172.75	18.363
MD04G1204500	12	module1		lipoxygenase 1	M17.7.1.2 // hormone metabolism.jasmonate.synthesis-degradation.lipoxygenase	-1.62	0.01	-1.44	0.11	1.13	1	9.38	1.70142	10.3	0.935842	15.99	2.60937
MD04G1207200	12	module1		Phototropic-responsive NPH3 family protein	M30.11 // signalling.light	-2.01	0.02	-1.22	0.89	1.64	0.46	3.56	1.0585	6.04	0.582659	8.12	2.89862
MD04G1209500	14	module1		Mog1/PsbP/DUF1795-like photosystem II reaction center PsbP family protein	M35.2 // not assigned.unknown	1.32	0.38	1.61	0.04	1.22	1	14.3	2.4634	17.06	1.53247	11.42	1.91411
MD04G1215200	12	module1		Uncharacterized protein	M31.3 // cell.cycle	-1.55	0.04	-1.33	0.34	1.16	1	10.46	3.71908	11.99	2.49465	17.31	1.44985
MD04G1216400	12	module1		ARM repeat superfamily protein	M27.1 // RNA.processing	-1.65	0.04	-1.65	0.05	1	1	3.2	1.25673	3.17	0.426409	5.68	0.583802
MD04G1218000	13	module1		ARM repeat superfamily protein	M35.2 // not assigned.unknown	-2.08	0.00186	-2.2	0.000997	-1.06	1	2.56	1.12752	2.36	0.582895	5.65	0.502062
MD04G1224900	13	module1		RNA polymerase II transcription mediators	M27.3 // RNA.regulation of transcription	-1.86	0.00855	-1.82	0.02	1.02	1	3.25	1.24698	3.24	0.596846	6.39	0.916697
MD04G1225000	13	module1		AUX/IAA transcriptional regulator family protein	M27.3.40 // RNA.regulation of transcription.Aux/IAA family	1.86	0.00081	1.55	0.05	-1.2	1	111.7	15.4683	92.64	11.2939	64.94	10.1531
MD04G1229500	12	module1		cell division cycle 5	M27.3.26 // RNA.regulation of transcription.MYB-related transcription factor family	-1.54	0.03	-1.52	0.05	1.02	1	10.29	3.47525	10.2	1.47362	16.84	1.68165
MD04G1231800	13	module1		Ribosomal protein L14p/L23e family protein	M29.2.1.2.2.23 // protein.synthesis.ribosomal protein.eukaryotic.60S subunit.L23	1.66	0.02	1.72	0.01	1.04	1	366.12	58.6535	377.91	43.6335	238.67	27.5339
MD04G1232200	13	module1		P-loop containing nucleoside triphosphate hydrolases superfamily protein	M27.3.44 // RNA.regulation of transcription.Chromatin Remodeling Factors	-1.91	0.01	-1.78	0.05	1.07	1	1.7	0.356885	1.82	0.253509	3.51	0.803824
MD04G1232400	13	module1		FtsH extracellular protease family	M29.5.7 // protein.degradation.metalloprotease	-1.86	0.00528	-1.9	0.00516	-1.02	1	2.95	1.15382	2.87	0.721081	5.93	0.729246
MD04G1233800	13	module1		ILITYHIA	M29.2 // protein.synthesis	-2.43	0.04	-3.5	0.00222	-1.44	1	0.94	0.628457	0.63	0.282179	2.39	0.492104
MD04G1234700	12	module1		Li-tolerant lipase 1	M26.28 // misc.GDSL-motif lipase	-1.68	0.02	-1.11	1	1.51	0.28	27.19	6.50806	40.7	5.91695	49.44	10.8079
MD04G1235300	13	module1		Tetratricopeptide repeat (TPR)-like superfamily protein	M29.7 // protein.glycosylation	-2.07	0.000594	-1.97	0.00275	1.05	1	14.39	5.06305	14.76	3.69778	31.4	6.62402
MD04G1235500	14	module1		Protein of unknown function	M35.2 // not assigned.unknown	-1.79	0.15	-2.62	0.00565	-1.46	1	1.21	0.442568	0.81	0.195171	2.31	0.37674
MD04G1240400	13	module1		putative	M28.1 // DNA.synthesis/chromatin structure	-1.92	0.01	-2.01	0.00838	-1.05	1	3.33	1.60158	3.08	0.714907	6.71	1.16302
MD04G1245800	12	module1		subunit TTDA	M35.2 // not assigned.unknown	1.62	0.02	1.48	0.1	-1.1	1	33.51	3.50753	30.58	2.64327	22.45	1.34355
MD04G1246400	14	module1		KRR1 family protein	M35.1 // not assigned.no ontology	-1.74	0.28	-2.65	0.02	-1.52	1	7.66	3.86305	4.78	1.15026	13.83	4.50778
MD04G1247100	14	module1		mitochondrial acyl carrier protein 2	M11.1.12 // lipid metabolism.FA synthesis and FA elongation.ACP protein	1.49	0.05	1.64	0.01	1.1	1	87.75	13.8518	96.12	8.3634	63.8	3.71254
MD04G1247300	12	module1		dicer-like 2	M27.1.20 // RNA.processing.degradation dicer	-1.85	0.03	-1.72	0.08	1.08	1	2.5	0.814903	2.65	0.826519	4.95	0.310416
MD05G1000700	13	module1		RNA-binding (RRM/RBD/RNP motifs) family protein	M27.4 // RNA.RNA binding	-1.97	0.00437	-2.05	0.00333	-1.04	1	13.18	5.6716	12.43	3.59359	27.59	2.33884
MD05G1000900	14	module1		Major facilitator superfamily protein	M34.13 // transport.peptides and oligopeptides	-2.12	0.11	-2.69	0.02	-1.27	1	1.14	0.309246	0.93	0.27117	2.71	0.734416
MD05G1001600	13	module1		dynamin-like 3	M26.17 // misc.dynamin	-1.6	0.04	-1.92	0.00319	-1.2	1	17.7	6.57338	14.45	4.56329	30.02	3.73359
MD05G1002100	12	module1		putative	M20.1.5 // stress.biotic.regulation of transcription /// M20.1.7 // stress.biotic.PR-proteins /// M27.3.32 // RNA.regulation of transcription.WRKY domain transcription factor family	-7.97	0.00252	-1.68	0.78	4.75	0.14	0.1	0.0826136	0.38	0.176517	0.68	0.25364
MD05G1002200	11	module1		No annotation	M35.2 // not assigned.unknown	-6.99	7.44e-06	-1.83	0.4	3.81	0.02	0.53	0.438976	1.44	0.108474	2.83	0.748777
MD05G1003600	10	module1		No annotation	M35.2 // not assigned.unknown	-1.02	1	-14.91	0.00396	-14.68	0.00924	1.48	0.989242	0.1	0.0903696	1.76	1.16449
MD05G1006400	14	module1		Sucrose-phosphate synthase family protein	M2.1.1.1 // major CHO metabolism.synthesis.sucrose.SPS	-1.86	0.28	-3.62	0.00341	-1.95	0.73	0.87	0.454643	0.45	0.165529	1.78	0.582323
MD05G1009600	13	module1		transcription factor binding	M29.2.2 // protein.synthesis.ribosome biogenesis	-2.29	0.002	-2.92	4.24e-05	-1.27	1	0.54	0.116762	0.42	0.148633	1.33	0.478844
MD05G1012000	14	module1		SEUSS transcriptional co-regulator	M27.3.11 // RNA.regulation of transcription.C2H2 zinc finger family /// M27.3.99 // RNA.regulation of transcription.unclassified	-1.43	0.28	-1.78	0.04	-1.24	1	4.64	2.06041	3.61	0.925599	6.95	0.713039
MD05G1022800	12	module1		putative	M20.1.7 // stress.biotic.PR-proteins	-1.79	0.01	-1.44	0.25	1.24	1	3.24	0.712384	3.95	0.967109	6.19	0.862801
MD05G1023200	13	module1		eukaryotic translation initiation factor 2 (eIF-2) family protein	M29.2.3 // protein.synthesis.initiation /// M29.2.99 // protein.synthesis.misc	-1.81	0.00312	-1.87	0.00238	-1.04	1	6.45	2.34707	6.07	0.9565	12.33	2.22463
MD05G1029400	13	module1		cellulose synthase 6	M10.2.1 // cell wall.cellulose synthesis.cellulose synthase	-1.77	0.00419	-1.86	0.00245	-1.05	1	31.1	9.04311	29.05	7.69156	58.57	6.88211
MD05G1029500	13	module1		Protein of unknown function	M35.2 // not assigned.unknown	-2.37	0.000173	-2.18	0.00159	1.09	1	1.59	0.538478	1.71	0.438739	4.07	1.2211
MD05G1031400	13	module1		FAR1-related sequence 5	M35.2 // not assigned.unknown	-2.38	0.000983	-2.4	0.00132	-1.01	1	2.06	1.04184	2	0.411451	5.22	0.69697
MD05G1033400	13	module1		gigantea protein (GI)	M33.99 // development.unspecified	-1.6	0.02	-1.63	0.02	-1.02	1	8.48	2.56992	8.12	1.23996	14.4	1.9924
MD05G1042400	12	module1		Protein of unknown function	M35.2 // not assigned.unknown	-2.06	0.04	-1.94	0.08	1.06	1	3.81	1.61424	3.87	0.98713	8.16	1.55879
MD05G1047200	14	module1		replication factor C1	M28.1 // DNA.synthesis/chromatin structure	-1.72	0.06	-1.92	0.02	-1.12	1	2.96	0.971644	2.64	0.813649	5.53	1.54139
MD05G1047500	12	module1		basic helix-loop-helix (bHLH) DNA-binding superfamily protein	M27.3.6 // RNA.regulation of transcription.bHLH,Basic Helix-Loop-Helix family	-2.12	0.00851	-1.85	0.06	1.15	1	1.75	0.503355	2.02	0.339743	4.09	0.64562
MD05G1049900	13	module1		global transcription factor group E3	M27.3.52 // RNA.regulation of transcription.Global transcription factor group /// M28.1 // DNA.synthesis/chromatin structure	-1.6	0.03	-1.85	0.00269	-1.15	1	39.23	15.7975	33.13	4.09123	66.58	8.10397
MD05G1050000	13	module1		RNA polymerases N / 8 kDa subunit	M27.2 // RNA.transcription	1.6	0.02	1.83	0.00226	1.15	1	97.59	21.4221	112.01	11.5958	66.65	2.06577
MD05G1053800	12	module1		recovery protein 3	M28.1 // DNA.synthesis/chromatin structure	-4.3	0.04	-2.07	0.5	2.07	1	0.26	0.125532	0.59	0.236414	1.31	0.323664
MD05G1053900	12	module1		recovery protein 3	M28.1 // DNA.synthesis/chromatin structure	-4.3	0.04	-3.11	0.18	1.38	1	0.3	0.429758	0.51	0.1974	1.73	0.848504
MD05G1059800	13	module1		BEL1-like homeodomain 6	M27.3.22 // RNA.regulation of transcription.HB,Homeobox transcription factor family	-1.66	0.02	-1.75	0.01	-1.05	1	6.34	1.93229	5.78	0.772766	10.96	0.723711
MD05G1060100	12	module1		myosin heavy chain-related	M31.1.1.3 // cell.organisation.cytoskeleton.Myosin	5.27	0.05	4.03	0.15	-1.31	1	0.38	0.148324	0.32	0.199165	0.07	0.0627163
MD05G1068200	13	module1		Phosphatidylinositol 3 -and 4-kinase family protein	M30.4 // signalling.phosphinositides	-1.84	0.000777	-1.91	0.000576	-1.04	1	5.55	1.76129	5.26	0.979605	10.89	1.3779
MD05G1068800	14	module1		polyol/monosaccharide transporter 5	M34.2 // transport.sugars	-1.68	0.26	-2.25	0.03	-1.34	1	3.92	1.30431	2.88	1.78484	7	2.64016
MD05G1069100	12	module1		polyol/monosaccharide transporter 5	M34.2 // transport.sugars	-1.56	0.02	-1.45	0.09	1.07	1	57.64	9.70655	61.14	4.74304	96.35	17.0311
MD05G1072400	14	module1		putative	M35.2 // not assigned.unknown	1.53	0.05	1.72	0.00979	1.13	1	94.41	11.4595	106.15	16.801	66.88	11.9566
MD05G1079500	13	module1		autophagy 2	M35.2 // not assigned.unknown	-2.05	0.000579	-2.07	0.00074	-1.01	1	1.94	0.551422	1.89	0.505503	4.25	0.766567
MD05G1084000	14	module1		Ribosomal protein S5 domain 2-like superfamily protein	M29.2.1.2.1.16 // protein.synthesis.ribosomal protein.eukaryotic.40S subunit.S16	1.42	0.2	1.72	0.02	1.21	1	345.72	68.4527	413.62	95.6482	262.74	41.791
MD05G1084800	14	module1		Plant protein of unknown function (DUF869)	M35.1 // not assigned.no ontology	-1.41	0.18	-1.64	0.03	-1.17	1	14.76	4.47214	12.37	2.24787	22.06	5.37138
MD05G1088100	14	module1		stress enhanced protein 1	M20 // stress	1.21	0.61	1.67	0.00866	1.39	0.48	50.22	3.01757	68.86	7.16748	44.54	12.7628
MD05G1092200	14	module1		Homeodomain-like protein with RING/FYVE/PHD-type zinc finger domain	M27.3.22 // RNA.regulation of transcription.HB,Homeobox transcription factor family	-1.61	0.12	-1.85	0.03	-1.15	1	2.38	0.718749	2.06	0.364646	4.18	0.790569
MD05G1094100	12	module1		Protein of unknown function (DUF620)	M35.2 // not assigned.unknown	-1.95	0.000143	-1.45	0.1	1.34	0.69	9.55	1.79178	12.73	1.46391	20.07	4.84865
MD05G1095300	10	module1		receptor like protein 6	M20.1 // stress.biotic /// M20.1.7 // stress.biotic.PR-proteins /// M30.2.12 // signalling.receptor kinases.leucine rich repeat XII	-1.72	0.71	-13.44	0.000103	-7.81	0.0097	0.75	0.572327	0.09	0.0899537	1.33	0.561924
MD05G1095900	13	module1		RING/U-box superfamily protein	M29.5.11.4.2 // protein.degradation.ubiquitin.E3.RING	1.77	0.01	1.92	0.00507	1.09	1	22.75	5.8477	24.86	2.20878	14.01	1.36468
MD05G1098200	14	module1		Phototropic-responsive NPH3 family protein	M30.11 // signalling.light	-2.27	0.08	-2.51	0.05	-1.11	1	1.72	0.564565	1.5	0.689946	4.13	1.68775
MD05G1107800	13	module1		target of rapamycin	M33.30.1 // development.multitarget.target of rapamycin	-1.79	0.05	-2.01	0.02	-1.12	1	1.37	0.566414	1.19	0.328874	2.59	0.373932
MD05G1108500	14	module1		homolog of yeast ergosterol28	M11.8 // lipid metabolism.exotics(steroids, squalene etc)	1.38	0.22	1.59	0.05	1.15	1	39.03	7.06729	44.71	4.9086	30.63	2.50828
MD05G1111300	13	module1		ARM repeat superfamily protein	M35.2 // not assigned.unknown	-1.63	0.04	-1.79	0.01	-1.1	1	4.68	0.880473	4.27	0.906251	8.32	1.6349
MD05G1113900	13	module1		Pentatricopeptide repeat (PPR) superfamily protein	M35.1.5 // not assigned.no ontology.pentatricopeptide (PPR) repeat-containing protein	-1.63	0.00772	-1.53	0.04	1.07	1	8.05	2.3145	8.51	1.61761	14.14	1.41354
MD05G1116400	13	module1		proline-rich protein 2	M10.5.2 // cell wall.cell wall proteins.proline rich proteins	-3.14	8.9e-07	-3.01	8.48e-06	1.04	1	21.1	6.03976	21.85	8.51141	71.63	31.437
MD05G1117800	14	module1		translocon outer complex protein 120	M29.3.3 // protein.targeting.chloroplast	-1.47	0.09	-1.78	0.00558	-1.21	1	6.66	2.31611	5.41	0.789404	10.46	1.40068
MD05G1118600	13	module1		like AUXIN RESISTANT 2	M17.2.2 // hormone metabolism.auxin.signal transduction /// M34.3 // transport.amino acids	-1.94	0.00101	-1.6	0.04	1.21	1	6.42	1.80023	7.74	1.28516	13.41	1.19652
MD05G1119400	12	module1		Cyclophilin-like peptidyl-prolyl cis-trans isomerase family protein	M31.3.1 // cell.cycle.peptidylprolyl isomerase	1.67	0.02	1.42	0.23	-1.18	1	23.23	5.73177	19.93	0.664448	15.19	1.68553
MD05G1119600	13	module1		regulatory particle non-ATPase 10	M29.5.11 // protein.degradation.ubiquitin	1.58	0.02	1.54	0.04	-1.03	1	69.42	12.9093	67.51	7.29983	47.71	2.84735
MD05G1120900	13	module1		HECT-domain (ubiquitin-transferase)	M29.5.11.4.1 // protein.degradation.ubiquitin.E3.HECT	-2.41	3.73e-06	-2.4	1.24e-05	1	1	3.53	1.21618	3.47	0.736772	9.01	1.68433
MD05G1121300	13	module1		Protein kinase protein with adenine nucleotide alpha hydrolases-like domain	M29.4.1.56 // protein.postranslational modification.kinase.receptor like cytoplasmatic kinase VI	-3.83	4.82e-05	-2.39	0.03	1.6	1	1.94	0.399792	3.1	1.62977	7.99	2.2427
MD05G1121700	13	module1		Transducin family protein / WD-40 repeat family protein	M33.99 // development.unspecified	1.57	0.02	1.83	0.00168	1.17	1	24.27	6.48652	27.64	4.65385	16.42	2.94395
MD05G1126000	14	module1		Disease resistance protein (TIR-NBS-LRR class) family	M20.1 // stress.biotic /// M20.1.7 // stress.biotic.PR-proteins	-1.31	0.87	-2.49	0.05	-1.9	0.66	2.55	0.95636	1.31	0.825404	3.57	1.67516
MD05G1128900	13	module1		chloroplast signal recognition particle component (CAO)	M28.1 // DNA.synthesis/chromatin structure	1.84	0.00095	1.72	0.00659	-1.07	1	75.04	9.29982	69.11	12.3827	43.71	5.30996
MD05G1135500	12	module1		Calcium-binding EF hand family protein	M30.3 // signalling.calcium	-1.67	0.02	-1.58	0.07	1.06	1	4.21	1.18847	4.38	0.982378	7.5	1.11694
MD05G1138400	14	module1		putative	M20.1.7 // stress.biotic.PR-proteins	-1.95	0.06	-2.15	0.03	-1.1	1	1.54	0.71402	1.32	0.088459	3.12	0.70361
MD05G1143400	13	module1		SEC7-like guanine nucleotide exchange family protein	M30.5 // signalling.G-proteins	-1.85	0.00226	-2.06	0.000356	-1.11	1	4	1.42055	3.52	0.658654	7.87	0.70802
MD05G1145200	13	module1		Disease resistance protein (TIR-NBS-LRR class) family	M20.1 // stress.biotic /// M20.1.7 // stress.biotic.PR-proteins	-1.87	0.02	-2.38	0.000998	-1.27	1	4.18	2.04611	3.15	0.54366	8.14	1.74675
MD05G1148600	14	module1		putative	M20.1 // stress.biotic /// M20.1.7 // stress.biotic.PR-proteins	-1.81	0.08	-2.05	0.03	-1.13	1	3.64	1.52207	3.17	1.37934	7.02	1.41354
MD05G1149500	13	module1		putative	M20.1 // stress.biotic /// M20.1.7 // stress.biotic.PR-proteins	-1.95	0.04	-2.58	0.00234	-1.32	1	2.9	1.02372	2.1	0.306649	5.93	2.19141
MD05G1151200	13	module1		putative	M20.1 // stress.biotic /// M20.1.7 // stress.biotic.PR-proteins	-2.23	0.04	-2.72	0.00703	-1.22	1	2.48	1.66674	1.94	0.913286	5.76	2.89622
MD05G1152500	13	module1		formin homology 1	M35.1.20 // not assigned.no ontology.formin homology 2 domain-containing protein	-1.85	0.02	-1.88	0.02	-1.02	1	5.87	2.75253	5.59	1.36397	11.42	2.91016
MD05G1154700	13	module1		Transducin/WD40 repeat-like superfamily protein	M35.1 // not assigned.no ontology	-1.87	0.02	-2.06	0.00652	-1.1	1	8.25	4.36135	7.24	1.57745	16.14	1.85762
MD05G1158400	12	module1		DUF538	M35.2 // not assigned.unknown	1.91	0.02	1.47	0.32	-1.29	1	14.71	3.26881	11.26	2.46316	8.34	1.78519
MD05G1159900	14	module1		Protein of unknown function	M35.2 // not assigned.unknown	1.52	0.12	1.79	0.02	1.17	1	56.98	19.8107	67.2	9.03645	41.14	7.80763
MD05G1161500	13	module1		No annotation	M35.2 // not assigned.unknown	-2.69	0.05	-2.83	0.04	-1.05	1	0.89	0.163503	0.87	0.423586	2.68	1.18621
MD05G1165800	12	module1		basic helix-loop-helix (bHLH) DNA-binding superfamily protein	M27.3.6 // RNA.regulation of transcription.bHLH,Basic Helix-Loop-Helix family	-1.92	0.04	-1.64	0.2	1.17	1	4.61	1.6185	5.31	2.41202	9.49	0.594811
MD05G1170300	12	module1		nuclear transport factor 2 (NTF2) family protein / RNA recognition motif (RRM)-containing protein	M29.3.1 // protein.targeting.nucleus	-2.37	0.00282	-1.29	0.77	1.83	0.22	4.81	1.08853	8.82	4.09345	12.37	1.3843
MD05G1174400	13	module1		DNA binding protein	M27.3.67 // RNA.regulation of transcription.putative transcription regulator	-2.64	0.000278	-2.81	0.000171	-1.07	1	1.17	0.518524	1.07	0.294095	3.27	0.739121
MD05G1177500	13	module1		Protein of unknown function	M35.2 // not assigned.unknown	1.76	0.02	1.66	0.05	-1.06	1	25.85	5.53836	24.38	3.50325	16	2.57995
MD05G1179200	14	module1		PB1 domain-containing protein tyrosine kinase	M29.4 // protein.postranslational modification /// M29.4.1 // protein.postranslational modification.kinase	-1.56	0.19	-1.87	0.04	-1.2	1	2.19	0.648402	1.79	0.417692	3.62	0.712338
MD05G1179800	12	module1		alcohol dehydrogenase 1	M5.3 // fermentation.ADH	1.94	0.0017	1.59	0.07	-1.22	1	119.1	22.0815	97.96	23.9954	66.83	11.94
MD05G1181500	12	module1		No annotation	M35.2 // not assigned.unknown	-1.64	0.04	-1.32	0.5	1.24	1	99.58	23.264	121.61	25.2394	175.74	60.4565
MD05G1182200	12	module1		HIT-type Zinc finger family protein	M27.3.99 // RNA.regulation of transcription.unclassified	1.84	0.05	1.77	0.09	-1.04	1	13.88	3.1334	13.48	1.48401	8.16	1.97189
MD05G1182800	13	module1		CLIP-associated protein	M31.2 // cell.division	-2.35	0.00665	-2.79	0.00102	-1.19	1	2.33	1.32534	1.91	0.781857	5.74	0.624039
MD05G1184900	13	module1		myosin 2	M31.1.1.3.11 // cell.organisation.cytoskeleton.Myosin.Class XI	-1.64	0.02	-1.72	0.01	-1.05	1	2.77	0.646703	2.63	0.479375	4.92	0.540578
MD05G1186600	14	module1		RPM1 interacting protein 13	M35.2 // not assigned.unknown	-1.65	0.15	-2.12	0.01	-1.28	1	6.4	3.53042	4.78	1.24913	10.92	1.09882
MD05G1187100	13	module1		pleiotropic drug resistance 12	M34.16 // transport.ABC transporters and multidrug resistance systems	-1.84	0.00255	-1.64	0.03	1.12	1	28.79	10.6126	31.77	4.61674	56.48	9.4637
MD05G1194100	13	module1		Ribosomal protein L14	M29.2.1.2.2.14 // protein.synthesis.ribosomal protein.eukaryotic.60S subunit.L14	1.57	0.04	1.71	0.02	1.09	1	130.03	27.3151	140.84	29.3506	89.84	9.12208
MD05G1196100	14	module1		Ribosomal protein L10 family protein	M29.2.1.1.1.2.10 // protein.synthesis.ribosomal protein.prokaryotic.chloroplast.50S subunit.L10	1.49	0.14	1.77	0.02	1.18	1	12.99	2.3272	15.35	2.27016	9.43	1.65031
MD05G1196500	13	module1		Structural maintenance of chromosomes (SMC) family protein	M31.2 // cell.division	-1.62	0.03	-1.66	0.03	-1.02	1	4.92	1.50387	4.71	0.967208	8.48	1.50856
MD05G1203200	12	module1		DUF593	M35.1 // not assigned.no ontology	-2.42	0.03	-1.86	0.22	1.3	1	0.58	0.124633	0.77	0.166208	1.54	0.157692
MD05G1204500	13	module1		SRP9/SRP14 subunit	M29.3.4.99 // protein.targeting.secretory pathway.unspecified	1.75	0.0097	1.68	0.03	-1.04	1	40.65	9.02963	38.91	1.5715	25.21	2.9355
MD05G1206800	12	module1		ubiquitin-specific protease 15	M29.5.11.5 // protein.degradation.ubiquitin.ubiquitin protease	-1.73	0.00323	-1.51	0.06	1.15	1	6.83	1.58009	7.85	1.33782	12.86	1.68634
MD05G1210400	14	module1		glutathione S-transferase TAU 19	M26.9 // misc.glutathione S transferases	1.43	0.45	2.09	0.02	1.46	1	14.8	5.18075	21.64	6.16804	11.4	4.33363
MD05G1213700	13	module1		small GTP-binding protein	M29.2.3 // protein.synthesis.initiation	-2.03	3.34e-05	-1.59	0.02	1.28	1	6.42	1.7961	8.02	0.766219	13.92	1.69113
MD05G1219300	12	module1		BTB/POZ domain-containing protein	M35.2 // not assigned.unknown	-1.84	0.01	-1.68	0.07	1.1	1	1.9	0.787417	2.08	0.215619	3.8	0.562754
MD05G1219500	13	module1		Protein of unknown function	M35.2 // not assigned.unknown	-1.68	0.04	-1.69	0.05	-1.01	1	5.5	2.09025	5.33	1.24952	9.76	0.70906
MD05G1229400	13	module1		Protein kinase superfamily protein with octicosapeptide/Phox/Bem1p domain	M29.4 // protein.postranslational modification	-1.9	0.02	-1.86	0.03	1.02	1	2.27	0.726745	2.26	0.284883	4.56	1.08151
MD05G1229800	12	module1		FTSH protease 12	M29.5.7 // protein.degradation.metalloprotease	-1.6	0.04	-1.44	0.21	1.12	1	4.36	1.30431	4.84	1.10183	7.56	1.08537
MD05G1229900	14	module1		GTP binding	M30.5 // signalling.G-proteins	-2.04	0.08	-3.01	0.0029	-1.47	1	1.53	0.885532	1	0.451996	3.28	0.61959
MD05G1233200	13	module1		GTP binding	M30.5 // signalling.G-proteins	-2.01	0.00111	-1.81	0.01	1.11	1	7.19	2.69318	7.81	1.29258	15.33	1.50185
MD05G1239400	14	module1		Protein of unknown function	M35.2 // not assigned.unknown	1.64	0.07	1.82	0.02	1.11	1	18.7	2.16011	21	1.44662	12.46	1.83376
MD05G1239900	13	module1		RING/FYVE/PHD zinc finger superfamily protein	M33.99 // development.unspecified	-1.67	0.01	-1.61	0.03	1.04	1	5.25	1.72223	5.37	1.14232	9.38	1.06903
MD05G1240600	13	module1		nuclear pore anchor	M33.99 // development.unspecified	-2.14	0.00197	-2.59	8.86e-05	-1.21	1	3.17	1.51047	2.54	0.557913	7.16	1.46329
MD05G1242800	12	module1		Domain of unknown function (DUF23)	M35.2 // not assigned.unknown	-1.56	0.01	-1.26	0.44	1.24	1	24.3	4.50258	29.85	4.40434	40.57	2.43226
MD05G1243500	13	module1		Protein of unknown function	M35.2 // not assigned.unknown	1.63	0.02	1.65	0.02	1.01	1	78.85	13.9459	79.95	8.31044	52.55	8.06944
MD05G1249300	13	module1		chromatin remodeling 4	M28.1 // DNA.synthesis/chromatin structure	-2.95	0.000809	-3.36	0.000217	-1.14	1	0.63	0.335708	0.53	0.197547	1.94	0.503786
MD05G1249500	13	module1		Protein kinase superfamily protein with octicosapeptide/Phox/Bem1p domain	M29.4 // protein.postranslational modification	-1.54	0.03	-1.75	0.00315	-1.14	1	18.99	6.11846	16.27	2.44242	30.99	2.4063
MD05G1249800	13	module1		K+ uptake permease 11	M34.15 // transport.potassium	-1.96	0.0028	-1.69	0.04	1.16	1	5.7	1.79806	6.55	1.3552	11.96	2.33097
MD05G1250500	13	module1		transcription activators	M31.2 // cell.division /// M33.99 // development.unspecified	-1.87	0.01	-2.16	0.00176	-1.16	1	3.13	1.26787	2.66	1.07074	6.21	0.542056
MD05G1253400	12	module1		phloem protein 2-A1	M26.16 // misc.myrosinases-lectin-jacalin	-3.02	0.05	-2.39	0.18	1.26	1	1.38	0.557577	1.56	0.554038	4.17	2.06108
MD05G1256100	13	module1		Argonaute family protein	M33.99 // development.unspecified	-1.54	0.05	-1.64	0.02	-1.06	1	13.34	3.84471	12.25	1.85907	21.68	4.29649
MD05G1267000	13	module1		No annotation	M35.2 // not assigned.unknown	-11.9	0.00241	-11.29	0.00334	1.05	1	0.14	0.057373	0.13	0.160624	1.76	1.40468
MD05G1267500	13	module1		FAD-binding Berberine family protein	M16.4.1 // secondary metabolism.N misc.alkaloid-like /// M26.8 // misc.nitrilases, *nitrile lyases, berberine bridge enzymes, reticuline oxidases, troponine reductases	-1.54	0.03	-1.52	0.05	1.02	1	15.14	3.90011	14.86	1.22617	24.48	2.43522
MD05G1268800	12	module1		maternal effect embryo arrest 22	M31.2 // cell.division /// M33.99 // development.unspecified	-1.95	0.02	-1.87	0.05	1.05	1	1.67	0.666702	1.72	0.387417	3.49	0.694502
MD05G1271000	13	module1		alpha subunit	M31.4 // cell.vesicle transport	-1.85	0.000739	-1.82	0.00204	1.02	1	11.61	3.92237	11.64	1.64157	22.93	1.0852
MD05G1272700	12	module1		myosin heavy chain-related	M31.1.1.3 // cell.organisation.cytoskeleton.Myosin	-1.85	0.02	-1.66	0.09	1.12	1	2.31	0.43382	2.47	0.348461	4.51	0.815537
MD05G1273700	13	module1		Homeobox-leucine zipper family protein / lipid-binding START domain-containing protein	M27.3.22 // RNA.regulation of transcription.HB,Homeobox transcription factor family	-1.72	0.00581	-1.71	0.00963	1.01	1	11.16	4.48496	10.9	1.2715	20.34	2.54242
MD05G1274500	13	module1		Outer arm dynein light chain 1 protein	M17.2.3 // hormone metabolism.auxin.induced-regulated-responsive-activated /// M33.99 // development.unspecified	-1.64	0.00642	-1.63	0.01	1.01	1	6.2	2.17431	6.15	0.63237	10.92	0.830437
MD05G1275500	13	module1		multidrug resistance-associated protein 2	M34.16 // transport.ABC transporters and multidrug resistance systems	-1.93	0.0095	-2.07	0.00474	-1.07	1	2.22	0.873093	2.01	0.587104	4.5	0.446505
MD05G1278500	8	module1		Early-responsive to dehydration stress protein (ERD4)	M20.2.3 // stress.abiotic.drought/salt	-2.7	1.92e-08	-1.59	0.05	1.7	0.04	6.29	2.11841	10.52	1.79694	18.09	0.874128
MD05G1280800	13	module1		Protein of unknown function	M35.2 // not assigned.unknown	1.69	0.01	1.69	0.02	1	1	39.57	8.94735	39.7	6.00359	25.52	2.10551
MD05G1281200	13	module1		F-box family protein	M29.5.11.4.3.2 // protein.degradation.ubiquitin.E3.SCF.FBOX	-1.81	0.01	-1.74	0.03	1.04	1	8.48	3.68124	8.56	1.35613	16.21	2.33042
MD05G1284400	13	module1		potassium channel in Arabidopsis thaliana 1	M34.15 // transport.potassium	-3.31	0.01	-2.86	0.05	1.16	1	0.28	0.140327	0.37	0.0763217	1.16	0.173109
MD05G1284900	13	module1		Ribosomal protein S11 family protein	M29.2.1.2.1.14 // protein.synthesis.ribosomal protein.eukaryotic.40S subunit.S14	1.64	0.03	1.68	0.03	1.02	1	377.69	80.0023	385.28	34.5748	248.77	38.8793
MD05G1285400	13	module1		Ribosomal protein L18ae/LX family protein	M29.2.1.2.2.518 // protein.synthesis.ribosomal protein.eukaryotic.60S subunit.L18A	1.67	0.0074	1.68	0.01	1.01	1	147.66	30.4397	148.35	12.8732	96.11	7.19371
MD05G1286900	14	module1		HMG-box (high mobility group) DNA-binding family protein	M35.2 // not assigned.unknown	1.04	1	1.74	0.03	1.67	0.14	31.03	4.22836	51.76	18.6894	32.42	8.57167
MD05G1289600	14	module1		starch synthase 4	M2.1.2.2 // major CHO metabolism.synthesis.starch.starch synthase	-1.53	0.25	-1.88	0.05	-1.23	1	3.58	1.18638	2.84	0.962648	5.81	0.318787
MD05G1291000	13	module1		Kinase-related protein of unknown function (DUF1296)	M29.4 // protein.postranslational modification	-1.62	0.02	-1.6	0.04	1.01	1	10.56	3.97448	10.44	1.87763	18.11	0.786146
MD05G1291600	12	module1		phytochrome E	M30.11 // signalling.light	-2.51	0.000168	-1.35	0.56	1.86	0.08	3.67	1.26017	6.71	2.54056	9.89	1.74151
MD05G1293100	11	module1		Nodulin MtN3 family protein	M33.99 // development.unspecified	-3.61	6.25e-05	-1.35	0.77	2.67	0.02	2.55	1.07615	6.39	1.8803	9.32	3.09738
MD05G1299200	13	module1		Leucine-rich repeat protein kinase family protein	M30.2.6 // signalling.receptor kinases.leucine rich repeat VI	-1.82	0.02	-1.8	0.03	1.01	1	3.94	1.64999	3.83	0.659444	7.5	0.47648
MD05G1299600	14	module1		Protein of unknown function (DUF688)	M35.2 // not assigned.unknown	-1.64	0.29	-2.26	0.03	-1.38	1	3.37	1.10824	2.43	0.86591	5.95	0.962129
MD05G1300900	13	module1		SCAR family protein	M31.1 // cell.organisation /// M33.99 // development.unspecified	-2.71	0.04	-3.74	0.00378	-1.38	1	1.01	0.795005	0.7	0.38396	2.85	0.393817
MD05G1303200	14	module1		Ribosomal protein L34	M35.2 // not assigned.unknown	1.5	0.08	1.85	0.00277	1.24	1	49.51	9.30921	61.37	8.93858	36.01	4.1247
MD05G1309600	12	module1		Guanylate-binding family protein	M30.5 // signalling.G-proteins	-1.53	0.03	-1.52	0.05	1.01	1	6.61	1.89331	6.6	0.586082	10.92	1.88348
MD05G1310200	13	module1		homeobox-1	M27.3.22 // RNA.regulation of transcription.HB,Homeobox transcription factor family	-2.25	0.00234	-2.57	0.000417	-1.14	1	3.27	1.70984	2.78	0.807893	7.75	2.09019
MD05G1314500	12	module1		Tetraspanin family protein	M35.2 // not assigned.unknown	1.71	0.02	1.36	0.37	-1.26	1	57.13	10.627	45.53	13.8695	36.28	6.33212
MD05G1318600	13	module1		Dof-type zinc finger DNA-binding family protein	M16.5.1.2.3 // secondary metabolism.sulfur-containing.glucosinolates.regulation.indole /// M27.3.8 // RNA.regulation of transcription.C2C2(Zn) DOF zinc finger family	-2.25	0.00642	-2.01	0.03	1.12	1	5.41	1.87224	5.78	0.435354	12.52	2.18784
MD05G1322200	13	module1		SNF2 domain-containing protein / helicase domain-containing protein / zinc finger protein-related	M27.3.44 // RNA.regulation of transcription.Chromatin Remodeling Factors	-1.87	0.02	-2.13	0.0048	-1.14	1	2.91	1.32842	2.47	0.623993	5.7	1.3582
MD05G1325700	12	module1		NAD(P)H dehydrogenase B3	M9.2.1.2 // mitochondrial electron transport / ATP synthesis.NADH-DH.type II.external	-2.69	0.01	-1.72	0.34	1.57	1	0.98	0.362066	1.68	0.393647	3.08	0.493854
MD05G1326300	14	module1		Protein of unknown function	M35.2 // not assigned.unknown	1.44	0.4	1.92	0.04	1.34	1	13.66	3.60908	18.41	4.92021	10.35	2.44993
MD05G1328900	13	module1		PLAC8 family protein	M35.2 // not assigned.unknown	1.82	0.03	1.91	0.02	1.05	1	19.49	5.71014	20.53	6.85275	11.65	1.896
MD05G1335200	14	module1		phosphoinositide binding	M35.1.5 // not assigned.no ontology.pentatricopeptide (PPR) repeat-containing protein	-1.86	0.09	-2.2	0.02	-1.18	1	1.35	0.40186	1.11	0.360497	2.67	0.340624
MD05G1339000	14	module1		Ribosomal L38e protein family	M29.2.1.2.2.38 // protein.synthesis.ribosomal protein.eukaryotic.60S subunit.L38	1.63	0.38	2.56	0.02	1.57	1	37.12	12.5071	58.23	29.1362	25.22	5.42753
MD05G1341600	13	module1		postsynaptic protein-related	M35.1 // not assigned.no ontology	1.8	0.02	1.91	0.01	1.06	1	98.56	28.1141	104.62	30.5953	59.79	6.04545
MD05G1342900	14	module1		galactolipases	M29.4 // protein.postranslational modification	-1.68	0.06	-1.95	0.01	-1.16	1	2.4	0.819812	2.08	0.384307	4.42	0.665683
MD05G1347800	14	module1		ankyrin repeat family protein	M35.2 // not assigned.unknown	1.34	0.48	1.81	0.03	1.35	1	99.82	36.656	134.52	40.7388	81.05	12.7887
MD05G1352500	13	module1		KNOX/ELK homeobox transcription factor	M27.3.22 // RNA.regulation of transcription.HB,Homeobox transcription factor family	2.15	6.27e-06	1.65	0.01	-1.3	0.88	39.22	5.44104	29.79	3.54619	19.5	3.39709
MD05G1353500	12	module1		Ankyrin repeat family protein	M31.1 // cell.organisation	-1.59	0.04	-1.39	0.26	1.14	1	7.1	0.78466	7.98	1.42647	11.99	2.74015
MD05G1355700	12	module1		phloem protein 2-A1	M26.16 // misc.myrosinases-lectin-jacalin	1.87	0.04	1.83	0.07	-1.02	1	148.99	66.5094	142.91	24.6769	85.04	27.4248
MD05G1355900	12	module1		Ubiquitin-specific protease family C19-related protein	M29.5.11 // protein.degradation.ubiquitin	-1.63	0.02	-1.16	0.86	1.41	0.49	11.64	2.45996	16.01	3.05209	20.19	2.28588
MD05G1356700	14	module1		Uncharacterised protein family (UPF0041)	M35.2 // not assigned.unknown	1.42	0.22	1.66	0.04	1.17	1	146	28.8548	169.24	26.0736	110.8	34.1696
MD05G1357400	14	module1		subunit E	M34.1 // transport.p- and v-ATPases	1.45	0.06	1.51	0.05	1.04	1	52.51	5.19809	54.63	1.5966	39.13	3.03406
MD05G1361800	13	module1		binding	M35.2 // not assigned.unknown	-2.23	0.00013	-2.26	0.000217	-1.01	1	5.61	2.64685	5.39	1.14742	13.22	2.44664
MD05G1363300	13	module1		core protein	M35.2 // not assigned.unknown	1.83	0.01	1.86	0.01	1.01	1	35.17	9.49949	35.41	3.19717	20.7	6.93846
MD06G1001600	13	module1		Protein of unknown function	M35.1 // not assigned.no ontology	-2.08	0.00166	-2.06	0.00319	1.01	1	4.25	1.75305	4.19	0.827103	9.38	2.15348
MD06G1002800	13	module1		P-loop containing nucleoside triphosphate hydrolases superfamily protein	M27.1.2 // RNA.processing.RNA helicase	-2.23	0.000747	-2.4	0.000346	-1.07	1	5.64	2.7344	5.1	1.20035	13.3	3.37854
MD06G1005900	13	module1		TBP-associated factor 4	M27.2 // RNA.transcription	-1.7	0.04	-1.87	0.01	-1.1	1	4.48	1.83888	3.94	0.695575	8.02	0.811151
MD06G1006300	14	module1		expressed protein localized to the inner membrane of the chloroplast.	M35.2 // not assigned.unknown	1.57	0.07	1.87	0.00652	1.19	1	86.29	23.7803	103	15.5746	59.94	13.3435
MD06G1009400	12	module1		Patched family protein	M35.1 // not assigned.no ontology	-1.72	0.02	-1.55	0.11	1.11	1	5.84	1.44049	6.4	1.88658	10.72	3.2248
MD06G1014800	13	module1		Protein kinase superfamily protein	M29.4 // protein.postranslational modification	-1.88	0.00312	-1.86	0.00599	1.01	1	42.67	15.4169	42.1	10.7009	84.96	9.85504
MD06G1014900	13	module1		conserved peptide upstream open reading frame 25	M35.2 // not assigned.unknown	-1.75	0.05	-2.24	0.00192	-1.28	1	19.13	8.13582	14.59	6.01263	35.33	3.59355
MD06G1015500	13	module1		G10 family protein	M35.1 // not assigned.no ontology	1.66	0.00369	1.72	0.0025	1.04	1	49.73	7.59884	50.89	9.00188	32.29	3.70491
MD06G1017200	12	module1		Formin Homology 14	M35.1.20 // not assigned.no ontology.formin homology 2 domain-containing protein	-2.12	0.01	-1.76	0.12	1.21	1	1.69	0.469326	2.01	0.707177	3.84	1.48064
MD06G1035700	13	module1		RNA-binding (RRM/RBD/RNP motifs) family protein	M27.4 // RNA.RNA binding	1.75	0.01	1.97	0.0023	1.13	1	18.95	4.00733	21.4	5.37374	11.82	1.45229
MD06G1037400	12	module1		P-glycoprotein 2	M34.16 // transport.ABC transporters and multidrug resistance systems	-1.51	0.03	-1.26	0.41	1.19	1	16.27	0.974384	19.45	2.69188	26.63	0.339657
MD06G1042800	14	module1		Protein of unknown function	M35.1.40 // not assigned.no ontology.glycine rich proteins	-1.62	0.07	-1.84	0.02	-1.14	1	2.97	1.23058	2.55	0.677791	5.1	0.774532
MD06G1043200	14	module1		lon protease 2	M29.5.5 // protein.degradation.serine protease	-1.32	0.36	-1.69	0.02	-1.28	1	15.4	6.30792	11.64	1.10346	21.35	1.87132
MD06G1043800	13	module1		pleckstrin homology (PH) domain-containing protein	M35.1.19 // not assigned.no ontology.C2 domain-containing protein	-2.96	9.21e-09	-2.89	1.04e-07	1.02	1	1.33	0.364635	1.34	0.307828	4.21	1.26691
MD06G1044600	13	module1		Zinc-binding ribosomal protein family protein	M29.2.1.2.2.537 // protein.synthesis.ribosomal protein.eukaryotic.60S subunit.L37A	1.78	0.04	1.87	0.03	1.05	1	445.83	147.947	467.56	118.813	272.49	61.3834
MD06G1057100	13	module1		G2484-1 protein	M35.1.2 // not assigned.no ontology.agenet domain-containing protein	-2.52	3.32e-05	-2.64	2.98e-05	-1.05	1	4.44	2.26166	4.13	1.02191	11.81	2.58117
MD06G1057400	14	module1		Protein of unknown function	M35.2 // not assigned.unknown	1.41	0.12	1.55	0.03	1.1	1	73.65	11.638	80.7	7.18558	56.74	5.63542
MD06G1058300	14	module1		Small nuclear ribonucleoprotein family protein	M27.1 // RNA.processing	1.47	0.19	1.75	0.03	1.19	1	20.11	2.88091	24.28	3.26671	15.18	1.70734
MD06G1059400	13	module1		RGPR-related	M35.2 // not assigned.unknown	-1.72	0.00952	-1.84	0.00384	-1.07	1	5.01	1.73657	4.55	0.911903	9.06	0.948556
MD06G1062500	13	module1		Protein of unknown function	M35.2 // not assigned.unknown	1.98	0.02	2	0.02	1.01	1	11.76	2.10191	12.1	0.88244	6.57	1.30699
MD06G1067900	12	module1		armadillo repeat kinesin 3	M31.1 // cell.organisation	-1.63	0.04	-1.45	0.2	1.12	1	3.62	0.651786	3.85	0.487536	6.1	0.341028
MD06G1068000	14	module1		Protein of unknown function	M35.2 // not assigned.unknown	1.28	0.49	1.64	0.04	1.28	1	21.09	4.54861	27.18	2.73322	18.02	2.20198
MD06G1070000	12	module1		hydroxymethylglutaryl-CoA synthase / HMG-CoA synthase / 3-hydroxy-3-methylglutaryl coenzyme A synthase	M16.1.2.2 // secondary metabolism.isoprenoids.mevalonate pathway.HMG-CoA synthase	-1.54	0.03	-1.2	0.7	1.28	0.93	43.54	6.99131	55.52	9.5889	71.77	8.91548
MD06G1073500	12	module1		GRAS family transcription factor	M27.3.21 // RNA.regulation of transcription.GRAS transcription factor family	-2.45	0.00325	-1.84	0.1	1.33	1	3.35	2.0829	4.41	1.16792	8.75	0.779931
MD06G1074600	13	module1		Calcium-binding EF-hand family protein	M29.4 // protein.postranslational modification /// M30.3 // signalling.calcium	3.65	9.89e-06	4.08	3.85e-06	1.12	1	131.04	46.5559	145.91	52.5011	39.18	21.1805
MD06G1078600	13	module1		Myosin heavy chain-related protein	M35.1 // not assigned.no ontology	-2.03	0.000445	-1.85	0.00507	1.1	1	4.92	1.56887	5.34	1.16061	10.73	2.01481
MD06G1079100	12	module1		AMP-dependent synthetase and ligase family protein	M11.1.8 // lipid metabolism.FA synthesis and FA elongation.acyl coa ligase	-1.61	0.00852	-1.24	0.5	1.3	0.83	13.83	2.96855	17.67	1.12521	23.83	3.28433
MD06G1081400	12	module1		glutathione peroxidase 6	M21.2.2 // redox.ascorbate and glutathione.glutathione	1.62	0.01	1.5	0.07	-1.08	1	61.68	11.3767	56.57	6.90846	41.08	2.84912
MD06G1081900	14	module1		transcription factor jumonji (jmjC) domain-containing protein	M27.3.57 // RNA.regulation of transcription.JUMONJI family	-1.57	0.11	-1.79	0.03	-1.14	1	3.12	1.29338	2.68	0.521816	5.21	0.967505
MD06G1083300	13	module1		P-loop nucleoside triphosphate hydrolases superfamily protein with CH (Calponin Homology) domain	M31.1 // cell.organisation	-1.75	0.00307	-1.65	0.01	1.06	1	6.45	1.70558	6.84	1.08	12.22	1.87392
MD06G1085900	12	module1		Protein kinase superfamily protein	M30.6 // signalling.MAP kinases	-1.59	0.03	-1.47	0.12	1.08	1	3.46	0.591608	3.72	0.583495	5.98	0.695767
MD06G1088700	12	module1		POX (plant homeobox) family protein	M27.3.22 // RNA.regulation of transcription.HB,Homeobox transcription factor family	-2.2	0.00506	-1.25	0.83	1.76	0.25	1.85	0.0725718	3.27	0.714627	4.45	0.834985
MD06G1088800	13	module1		Protein of unknown function (DUF604)	M35.1 // not assigned.no ontology	-1.98	0.000454	-1.73	0.01	1.15	1	11.67	3.93443	13.05	2.51718	24.52	2.5217
MD06G1089600	14	module1		RNA binding Plectin/S10 domain-containing protein	M29.2.1.2.1.10 // protein.synthesis.ribosomal protein.eukaryotic.40S subunit.S10	1.43	0.08	1.57	0.02	1.1	1	129.43	11.1222	141.71	12.0671	97.85	18.1798
MD06G1096100	13	module1		loricrin-related (TAIR:AT5G64550.1)	M20.1 // stress.biotic	-1.65	0.03	-1.71	0.02	-1.04	1	11.17	4.19571	10.45	2.07486	19.38	1.3306
MD06G1098900	13	module1		multidrug resistance-associated protein 14	M34.16 // transport.ABC transporters and multidrug resistance systems	-2.13	0.000162	-1.97	0.00173	1.08	1	2.43	0.633318	2.71	0.258763	5.77	0.716217
MD06G1099100	13	module1		multidrug resistance-associated protein 14	M34.16 // transport.ABC transporters and multidrug resistance systems	-2.15	0.03	-2.47	0.01	-1.15	1	2.52	0.987353	2.16	1.022	5.8	2.74581
MD06G1100400	13	module1		ubiquitin-conjugating enzyme 10	M29.5.11.3 // protein.degradation.ubiquitin.E2	1.79	0.00381	1.7	0.01	-1.05	1	440.84	81.9357	418.24	48.4925	267.53	20.6452
MD06G1102300	13	module1		COP1-interactive protein 1	M30.11.1 // signalling.light.COP9 signalosome /// M33.99 // development.unspecified	-4.58	2.68e-06	-4.46	1.05e-05	1.03	1	0.92	0.563168	0.9	0.301814	4.37	1.74313
MD06G1109300	14	module1		Protein of unknown function	M35.2 // not assigned.unknown	-1.81	0.11	-2.03	0.05	-1.12	1	1.51	0.616354	1.31	0.455513	2.9	0.778091
MD06G1116800	13	module1		oligopeptide transporter 7	M34.13 // transport.peptides and oligopeptides	-2.1	0.02	-2.17	0.01	-1.03	1	2.24	0.588048	2.16	0.41331	5.1	1.35875
MD06G1122500	14	module1		Histone superfamily protein	M28.1.3.2.4 // DNA.synthesis/chromatin structure.histone.core.H4	1.71	0.07	2.43	0.000655	1.42	0.97	159	61.8251	227.1	53.4807	102.04	28.2761
MD06G1122900	13	module1		brassinosteroid-responsive RING-H2	M35.2 // not assigned.unknown	3.94	0.02	3.96	0.03	1	1	2.99	1.26972	2.82	1.05795	0.83	0.585399
MD06G1123700	14	module1		plastid ribosomal protein l11	M29.2.1.1.1.2.11 // protein.synthesis.ribosomal protein.prokaryotic.chloroplast.50S subunit.L11	1.35	0.25	1.76	0.0054	1.3	0.93	29.44	5.33943	38.36	4.22552	23.6	3.72471
MD06G1124100	14	module1		2-oxoglutarate (2OG) and Fe(II)-dependent oxygenase superfamily protein	M16.8.3 // secondary metabolism.flavonoids.dihydroflavonols	-1.88	0.71	-9.42	0.00223	-5	0.13	4.94	8.1582	1	0.771292	10.26	8.37327
MD06G1124200	13	module1		translocase of the inner mitochondrial membrane 13	M29.3.2 // protein.targeting.mitochondria	1.76	0.00772	1.79	0.00883	1.02	1	73.49	23.8121	75.29	4.28728	45.76	4.13546
MD06G1126600	12	module1		nodulin MtN21 /EamA-like transporter family protein	M35.2 // not assigned.unknown	-12.15	0.04	-2.99	0.59	4.07	1	0.07	0.135	0.37	0.745	1.21	0.380088
MD06G1126900	13	module1		nodulin MtN21 /EamA-like transporter family protein	M33.99 // development.unspecified	4.21	0.000178	4.53	0.00015	1.08	1	8.22	4.46451	8.63	2.14161	2.12	1.14486
MD06G1127500	13	module1		ARM repeat superfamily protein	M35.2 // not assigned.unknown	-1.84	0.01	-1.99	0.0039	-1.08	1	3.18	1.36516	2.89	0.68388	6.27	0.753453
MD06G1127800	12	module1		Duplicated homeodomain-like superfamily protein	M27.3.30 // RNA.regulation of transcription.Trihelix, Triple-Helix transcription factor family	-1.82	0.01	-1.69	0.05	1.08	1	5.65	2.37436	5.95	0.822329	10.86	1.63773
MD06G1127900	12	module1		Protein of unknown function (DUF604)	M35.1 // not assigned.no ontology	-1.74	0.00555	-1.16	0.86	1.49	0.25	11.24	2.51531	16.62	1.7319	20.86	4.60687
MD06G1128000	12	module1		Protein kinase superfamily protein	M30.2.99 // signalling.receptor kinases.misc	-2.59	0.00195	-1.38	0.63	1.87	0.27	2.27	0.273785	4.32	1.04029	6.43	1.88957
MD06G1128100	14	module1		Transmembrane proteins 14C	M35.2 // not assigned.unknown	1.51	0.1	1.76	0.01	1.17	1	22.03	4.60901	25.53	3.56955	15.75	1.8868
MD06G1128800	14	module1		Protein of unknown function	M35.2 // not assigned.unknown	1.57	0.08	1.72	0.03	1.09	1	26.45	8.92807	29.21	4.21785	18.55	1.23329
MD06G1128900	14	module1		Protein of unknown function	M35.2 // not assigned.unknown	1.33	0.23	1.5	0.05	1.13	1	46.03	6.92633	51.9	5.94456	37.47	3.87109
MD06G1131000	13	module1		MEI2-like protein 1	M31.2 // cell.division	-1.72	0.01	-1.95	0.00176	-1.13	1	7.13	3.0397	6.15	1.16623	12.99	1.10714
MD06G1131500	14	module1		magnesium-protoporphyrin IX methyltransferase	M19.11 // tetrapyrrole synthesis.magnesium protoporphyrin IX methyltransferase	1.49	0.12	1.77	0.01	1.19	1	27.09	3.62908	31.96	4.50817	19.72	6.05515
MD06G1132100	12	module1		auxin response factor 2	M27.3.4 // RNA.regulation of transcription.ARF, Auxin Response Factor family	-1.72	0.04	-1.61	0.13	1.07	1	16	7.12837	16.75	4.44726	29.09	7.81776
MD06G1132700	14	module1		acyl carrier protein 4	M11.1.12 // lipid metabolism.FA synthesis and FA elongation.ACP protein	1.47	0.25	1.8	0.04	1.23	1	52.15	12.7977	64.12	18.7898	38.95	14.2297
MD06G1134600	12	module1		ATP binding	M35.2 // not assigned.unknown	-1.94	0.000512	-1.5	0.09	1.29	1	10.05	3.49766	12.68	1.42177	20.72	2.48021
MD06G1135200	14	module1		ATP binding	M35.2 // not assigned.unknown	-1.45	0.3	-1.83	0.04	-1.26	1	4.07	1.54009	3.14	0.712203	6.2	1.89898
MD06G1135400	12	module1		ATP binding	M35.2 // not assigned.unknown	-1.66	0.03	-1.5	0.14	1.1	1	9.69	3.51324	10.42	2.58448	16.92	2.91215
MD06G1135800	14	module1		translocase inner membrane subunit 8	M29.3.2 // protein.targeting.mitochondria	1.38	0.16	1.61	0.02	1.16	1	45.4	6.75694	52.9	6.16561	35.98	4.75605
MD06G1140600	12	module1		non-specific phospholipase C6	M11.9.3.5 // lipid metabolism.lipid degradation.lysophospholipases.phosphoinositide phospholipase C	-1.69	0.03	-1.19	0.89	1.42	0.73	41.69	8.65051	58.11	17.6218	75.05	22.4752
MD06G1147100	13	module1		Uncharacterised protein family (UPF0041)	M35.2 // not assigned.unknown	1.6	0.02	1.53	0.05	-1.04	1	115.43	21.9829	109.78	7.75165	77.65	7.93828
MD06G1158200	13	module1		glucan synthase-like 8	M3.6 // minor CHO metabolism.callose	-2.33	6.34e-05	-2.25	0.000307	1.04	1	2.07	0.728766	2.12	0.46306	5.16	0.728211
MD06G1158400	13	module1		Translation protein SH3-like family protein	M29.2.1.2.2.26 // protein.synthesis.ribosomal protein.eukaryotic.60S subunit.L26	1.57	0.05	1.79	0.00847	1.14	1	602.53	90.5308	680.46	151.463	414.01	27.2612
MD06G1159300	12	module1		relative of early flowering 6	M27.3.57 // RNA.regulation of transcription.JUMONJI family	-2.38	0.00488	-1.97	0.06	1.21	1	1.53	0.928489	1.79	0.454423	3.82	0.532314
MD06G1160700	13	module1		peptide met sulfoxide reductase 4	M29.4 // protein.postranslational modification	2.72	0.00526	2.88	0.00428	1.06	1	18.64	9.17516	19.69	6.73298	7.31	4.18615
MD06G1160900	14	module1		peptide met sulfoxide reductase 4	M29.4 // protein.postranslational modification	1.96	0.21	2.69	0.03	1.37	1	16	8.02528	21.55	11.5744	8.63	5.66965
MD06G1161800	12	module1		Protein of unknown function	M35.2 // not assigned.unknown	-1.51	0.03	-1.24	0.52	1.22	1	38.04	5.16893	45.36	7.28246	61.18	9.59125
MD06G1162000	14	module1		chloroplast RNA-binding protein 31B	M27.4 // RNA.RNA binding	1.48	0.07	1.66	0.01	1.12	1	39.64	6.62329	44.48	5.81781	29.03	4.09867
MD06G1167200	12	module1		myb domain protein 86	M27.3.25 // RNA.regulation of transcription.MYB domain transcription factor family	-1.95	0.00117	-1.48	0.14	1.32	1	7.39	1.58836	9.34	1.49861	15.01	2.62395
MD06G1170200	14	module1		Leucine-rich receptor-like protein kinase family protein	M30.2.11 // signalling.receptor kinases.leucine rich repeat XI	-1.74	0.07	-1.99	0.02	-1.14	1	4.2	1.58018	3.6	1.52305	7.8	1.88852
MD06G1170800	13	module1		modifier of snc1	M35.2 // not assigned.unknown	-1.82	0.00368	-2.03	0.000598	-1.12	1	6.27	2.65207	5.48	0.841823	12.09	1.53344
MD06G1171200	13	module1		Protein of unknown function	M35.2 // not assigned.unknown	-2.24	0.000166	-2.13	0.000982	1.05	1	6.45	2.64437	6.64	1.52531	15.35	1.60427
MD06G1172000	12	module1		tryptophan biosynthesis 1	M13.1.6.5.2 // amino acid metabolism.synthesis.aromatic aa.tryptophan.anthranilate phosphoribosyltransferase	1.64	0.00392	1.48	0.05	-1.11	1	27.21	1.2681	24.15	4.98079	17.75	1.13521
MD06G1173100	12	module1		HCO3 -transporter family	M34.18 // transport.unspecified anions	-1.63	0.04	-1.58	0.07	1.03	1	5	1.69236	5.01	1.14939	8.6	0.813408
MD06G1173200	13	module1		SufE/NifU family protein	M18.7 // Co-factor and vitamine metabolism.iron-sulphur clusters /// M29.8 // protein.assembly and cofactor ligation	1.56	0.03	1.64	0.02	1.05	1	199.72	38.126	208.73	26.63	139.11	9.49851
MD06G1173400	13	module1		ataxia-telangiectasia mutated	M29.4.1 // protein.postranslational modification.kinase	-1.91	0.00759	-1.86	0.02	1.03	1	4.78	2.03625	4.78	0.895968	9.63	1.61661
MD06G1173500	14	module1		Ribosomal protein L12/ ATP-dependent Clp protease adaptor protein ClpS family protein	M29.2.1.1.1.2.12 // protein.synthesis.ribosomal protein.prokaryotic.chloroplast.50S subunit.L12	1.52	0.11	1.66	0.04	1.09	1	23.2	4.04362	25.31	3.45598	16.57	2.8874
MD06G1173600	12	module1		Dof-type zinc finger DNA-binding family protein	M27.3.8 // RNA.regulation of transcription.C2C2(Zn) DOF zinc finger family	-2.08	0.00533	-1.58	0.18	1.31	1	4.23	1.36402	5.42	0.795126	9.28	1.57923
MD06G1173700	13	module1		ataxia-telangiectasia mutated	M29.4.1 // protein.postranslational modification.kinase	-2.42	0.00265	-2.99	0.000166	-1.23	1	0.54	0.18	0.44	0.100167	1.42	0.400375
MD06G1178400	13	module1		TFIIS helical bundle-like domain	M27.3.99 // RNA.regulation of transcription.unclassified	-2.2	0.00394	-2.52	0.00074	-1.15	1	2.53	1.22658	2.14	0.586593	5.84	0.820015
MD06G1178500	13	module1		ribosomal protein L29 family protein	M29.2.1.1.2.2.29 // protein.synthesis.ribosomal protein.prokaryotic.mitochondrion.50S subunit.L29	2.08	0.000775	2.27	0.000223	1.09	1	25.47	6.13181	27.57	5.1721	13.15	2.22176
MD06G1182100	13	module1		B12D protein	M33.99 // development.unspecified	1.78	0.01	1.68	0.04	-1.06	1	547.67	138.633	515.66	53.8633	333.84	49.4356
MD06G1184100	13	module1		ARM repeat superfamily protein	M35.2 // not assigned.unknown	-1.78	0.00937	-1.77	0.01	1	1	5.34	2.14128	5.22	0.791765	10.05	1.48496
MD06G1185600	12	module1		Nodulin-like / Major Facilitator Superfamily protein	M33.99 // development.unspecified	-2.37	0.02	-1.82	0.19	1.31	1	1.27	0.123693	1.65	0.235991	3.21	0.416363
MD06G1185800	13	module1		Ubiquitin carboxyl-terminal hydrolase-related protein	M29.5.11 // protein.degradation.ubiquitin	-1.92	0.00488	-2.22	0.000556	-1.15	1	3.39	1.23341	2.87	0.717467	6.9	1.29015
MD06G1186500	13	module1		Major facilitator superfamily protein	M34.13 // transport.peptides and oligopeptides	-2.14	4.47e-05	-1.63	0.03	1.31	0.99	57.98	18.0873	74.78	10.5835	132.62	14.7234
MD06G1186600	13	module1		Major facilitator superfamily protein	M35.2 // not assigned.unknown	-1.96	0.00525	-1.85	0.02	1.06	1	28.85	10.7735	29.78	5.91859	59.88	11.2651
MD06G1188400	14	module1		C2 calcium/lipid-binding plant phosphoribosyltransferase family protein	M35.1.19 // not assigned.no ontology.C2 domain-containing protein	-1.89	0.06	-2.04	0.03	-1.08	1	3.45	1.94428	3.08	0.628331	6.8	1.09183
MD06G1189200	12	module1		ubiquiting-conjugating enzyme 2	M29.5.11.3 // protein.degradation.ubiquitin.E2	1.67	0.01	1.53	0.07	-1.1	1	318.44	57.6299	289.71	24.9741	206.85	19.6593
MD06G1191400	13	module1		end binding protein 1B	M31.1 // cell.organisation	1.62	0.01	1.59	0.02	-1.02	1	106.9	18.2356	104.74	10.592	71.76	7.11025
MD06G1193300	14	module1		Exostosin family protein	M26.2 // misc.UDP glucosyl and glucoronyl transferases	-1.27	0.45	-1.66	0.02	-1.31	0.96	7.29	2.00221	5.44	0.73521	9.83	0.741457
MD06G1193400	13	module1		RING/FYVE/PHD zinc finger superfamily protein	M29.5.11.4.2 // protein.degradation.ubiquitin.E3.RING	1.56	0.04	1.6	0.04	1.02	1	68.6	16.2485	69.79	8.05998	47.56	3.66407
MD06G1193500	13	module1		Protein of unknown function (DUF3223)	M35.2 // not assigned.unknown	1.71	0.00508	1.58	0.03	-1.09	1	56.64	11.6465	52.15	5.53144	35.99	1.29143
MD06G1193800	12	module1		malate dehydrogenase	M8.2.9 // TCA / org transformation.other organic acid transformatons.cyt MDH	1.63	0.03	1.47	0.18	-1.11	1	50.68	12.3731	45.74	6.58974	33.76	5.93882
MD06G1193900	13	module1		Pyridine nucleotide-disulphide oxidoreductase family protein	M16.1.1 // secondary metabolism.isoprenoids.non-mevalonate pathway	1.62	0.01	1.54	0.04	-1.05	1	48.28	1.50415	45.54	8.24023	32.13	4.25412
MD06G1195500	13	module1		atypical CYSHIS rich thioredoxin 5	M21.1 // redox.thioredoxin	2.31	0.000217	2.11	0.00241	-1.1	1	25.01	4.82985	22.63	6.97294	11.7	2.81089
MD06G1198000	13	module1		actin binding	M31.1 // cell.organisation	-2.19	0.000795	-2.24	0.000848	-1.02	1	1.85	0.646239	1.76	0.375799	4.29	0.771335
MD06G1200700	13	module1		Other Eukaryotes-952 (source: NCBI BLink).	M35.2 // not assigned.unknown	-2.38	0.000444	-2.57	0.000194	-1.08	1	1.73	0.746788	1.55	0.361202	4.31	0.795592
MD06G1201900	14	module1		U5 small nuclear ribonucleoprotein helicase	M27.1.2 // RNA.processing.RNA helicase	-1.67	0.06	-1.88	0.02	-1.13	1	3.23	1.25064	2.82	0.949702	5.72	0.607344
MD06G1203100	14	module1		Haloacid dehalogenase-like hydrolase (HAD) superfamily protein	M35.2 // not assigned.unknown	-1.46	0.14	-1.71	0.02	-1.17	1	4.06	1.09366	3.39	0.672923	6.32	1.06229
MD06G1203200	13	module1		SPIRAL1-like1	M35.2 // not assigned.unknown	1.6	0.05	1.83	0.00888	1.14	1	134.12	24.9226	151.43	38.4858	90.33	13.7473
MD06G1206200	13	module1		basic helix-loop-helix (bHLH) DNA-binding superfamily protein	M17.3.2.99 // hormone metabolism.brassinosteroid.signal transduction.other	-1.87	0.0031	-1.89	0.0038	-1.01	1	4.89	1.41926	4.74	0.8841	9.73	1.38589
MD06G1209100	13	module1		ATPase E1-E2 type family protein / haloacid dehalogenase-like hydrolase family protein	M27.3.35 // RNA.regulation of transcription.bZIP transcription factor family /// M34.1 // transport.p- and v-ATPases	-1.94	0.00252	-1.72	0.03	1.13	1	3.85	1.33784	4.34	0.680361	8.08	0.345929
MD06G1209200	13	module1		SWAP (Suppressor-of-White-APricot)/surp domain-containing protein	M27.1 // RNA.processing	-1.63	0.03	-1.63	0.03	-1	1	4.04	0.965332	4	0.688688	7.11	1.27704
MD06G1209300	13	module1		subunit B13	M27.3.13 // RNA.regulation of transcription.CCAAT box binding factor family, DR1	1.52	0.02	1.65	0.00662	1.08	1	50.82	5.94746	54.51	5.11061	35.89	4.0065
MD06G1211200	13	module1		MUTS homolog 2	M28.2 // DNA.repair	-1.9	0.02	-2.01	0.01	-1.06	1	4.57	1.08724	4.31	1.41995	9.55	2.98133
MD06G1211600	13	module1		Protein of unknown function	M35.2 // not assigned.unknown	-1.73	0.02	-1.66	0.05	1.04	1	5.11	1.68199	5.24	0.952694	9.44	1.01069
MD06G1212000	13	module1		Protein of unknown function	M35.2 // not assigned.unknown	3	0.03	3.69	0.00957	1.23	1	5.38	1.76023	6.78	3.23024	1.97	1.11506
MD06G1214600	14	module1		alpha subunit	M31.4 // cell.vesicle transport	-1.42	0.12	-1.61	0.02	-1.13	1	12.04	3.83004	10.38	1.61968	18.15	1.47965
MD06G1215200	14	module1		Protein of unknown function	M35.2 // not assigned.unknown	1.53	0.1	1.85	0.00965	1.21	1	56.58	19.3452	68.82	7.52364	40.52	5.68025
MD06G1216300	13	module1		Protein of unknown function	M35.2 // not assigned.unknown	2.75	3.59e-06	2.23	0.00113	-1.24	1	611.85	184.464	495	121.416	242.25	52.5954
MD06G1216400	12	module1		Protein of unknown function (DUF1666)	M29.2.1.2.2.34 // protein.synthesis.ribosomal protein.eukaryotic.60S subunit.L34	-1.83	0.03	-1.68	0.09	1.09	1	3.13	0.591664	3.36	0.704391	6.14	1.14515
MD06G1216900	13	module1		Plant protein of unknown function (DUF639)	M35.2 // not assigned.unknown	-1.74	0.00715	-2.2	5.84e-05	-1.26	1	5.61	0.911679	4.46	0.771897	10.65	1.42752
MD06G1217300	13	module1		Ribosomal protein S7e family protein	M29.2.1.2.1.7 // protein.synthesis.ribosomal protein.eukaryotic.40S subunit.S7	1.63	0.02	1.76	0.00701	1.08	1	534.3	44.2773	571.56	75.1928	351.29	66.3414
MD06G1217900	13	module1		zinc finger protein-related	M27.3.11 // RNA.regulation of transcription.C2H2 zinc finger family	-2.09	0.000695	-2.07	0.00151	1.01	1	4.78	1.95605	4.72	0.69476	10.62	1.90657
MD06G1222500	12	module1		DEA(D/H)-box RNA helicase family protein	M28.99 // DNA.unspecified	-1.81	0.05	-1.8	0.06	1.01	1	1.87	0.723003	1.88	0.38057	3.68	0.489932
MD06G1225000	13	module1		serine/threonine phosphatase 7	M29.4 // protein.postranslational modification	7.83	0.02	9.06	0.01	1.16	1	1.69	1.23566	1.95	0.975038	0.22	0.402358
MD06G1225200	13	module1		glycine-rich RNA-binding protein 3	M27.4 // RNA.RNA binding	1.79	0.00583	1.76	0.01	-1.02	1	225.21	43.5221	221.57	26.0496	136.36	20.7438
MD06G1225800	13	module1		mitochondrial import receptor subunit TOM5 homolog	M35.2 // not assigned.unknown	1.73	0.02	1.89	0.00489	1.1	1	145.43	44.5221	160.32	11.9258	92.22	9.43687
MD06G1225900	14	module1		Protein of unknown function (DUF1118)	M35.2 // not assigned.unknown	1.36	0.51	2.03	0.01	1.49	0.77	18.57	5.45249	27.5	6.07536	14.79	4.95749
MD06G1229600	12	module1		myb domain protein 6	M27.3.25 // RNA.regulation of transcription.MYB domain transcription factor family	-2.21	0.000613	-1.46	0.27	1.51	0.54	12.33	4.69275	18.91	4.7567	29.87	2.74278
MD06G1230600	13	module1		FKBP-like peptidyl-prolyl cis-trans isomerase family protein	M29.6 // protein.folding	2.14	0.03	2.72	0.0029	1.27	1	10.57	4.59559	13.12	2.8049	5.28	1.33757
MD06G1230900	12	module1		RAB GTPase homolog A6A	M30.5 // signalling.G-proteins	2.45	0.00141	1.85	0.07	-1.32	1	20.85	5.45794	15.8	3.16094	9.21	2.62947
MD06G1231400	14	module1		Protein kinase superfamily protein	M29.4 // protein.postranslational modification	-1.7	0.21	-2.23	0.03	-1.32	1	2.44	1.34696	1.8	0.692261	4.34	0.611583
MD06G1231700	14	module1		Zinc-binding ribosomal protein family protein	M29.2.1.2.2.536 // protein.synthesis.ribosomal protein.eukaryotic.60S subunit.L36A	1.49	0.06	1.82	0.00186	1.22	1	241.25	29.8364	293.69	45.6945	176.28	20.3417
MD06G1234900	13	module1		Protein kinase superfamily protein	M29.4 // protein.postranslational modification	-1.56	0.04	-1.63	0.03	-1.05	1	5.68	1.83539	5.31	1.07308	9.4	0.639759
MD06G1236600	14	module1		RNA-binding (RRM/RBD/RNP motifs) family protein	M27.4 // RNA.RNA binding	1.45	0.15	1.66	0.03	1.15	1	23.11	3.90999	26.88	2.74392	17.49	1.61737
MD06G1237100	13	module1		Stabilizer of iron transporter SufD / Polynucleotidyl transferase	M29.2.3 // protein.synthesis.initiation /// M33.99 // development.unspecified	-1.69	0.02	-1.63	0.04	1.04	1	24.89	10.549	25.1	3.81615	44.34	3.3351
MD06G1237200	12	module1		sucrose synthase 6	M2.2.1.5 // major CHO metabolism.degradation.sucrose.Susy	-1.61	0.03	-1.52	0.1	1.06	1	7.54	0.854415	7.85	2.03761	13.02	1.71397
MD06G1237300	12	module1		Nucleotide-diphospho-sugar transferase family protein	M35.2 // not assigned.unknown	-1.66	0.00488	-1.41	0.13	1.18	1	14.5	2.05438	16.84	2.49217	25.7	3.79846
MD07G1001600	12	module1		Protein of unknown function	M35.2 // not assigned.unknown	1.54	0.01	1.45	0.06	-1.06	1	49.95	6.25911	47.29	2.13026	35.21	1.58235
MD07G1003600	10	module1		lipoxygenase 2	M17.7.1.2 // hormone metabolism.jasmonate.synthesis-degradation.lipoxygenase	-1.46	0.88	-28.25	2.11e-11	-19.32	6.84e-09	23.62	15.9575	1.22	0.650794	37.82	28.1567
MD07G1005900	14	module1		Translation elongationfactor EF1B/ribosomal protein S6 family protein	M29.2.4 // protein.synthesis.elongation	1.44	0.12	1.74	0.00905	1.21	1	274.72	48.7716	330.27	8.97382	205.66	30.5562
MD07G1007100	13	module1		Ribosomal protein L31e family protein	M29.2.1.2.2.31 // protein.synthesis.ribosomal protein.eukaryotic.60S subunit.L31	1.85	0.00366	2.16	0.000237	1.17	1	69.52	19.5961	81.54	7.34078	41	5.12612
MD07G1007200	14	module1		Small nuclear ribonucleoprotein family protein	M27.1 // RNA.processing	1.43	0.11	1.76	0.0042	1.23	1	76.74	10.0672	93.87	9.92752	57.95	8.14881
MD07G1007700	12	module1		A20/AN1-like zinc finger family protein	M27.3.99 // RNA.regulation of transcription.unclassified	1.67	0.01	1.53	0.07	-1.09	1	90.75	25.4946	83.24	6.26057	59.11	5.61081
MD07G1008600	12	module1		Mog1/PsbP/DUF1795-like photosystem II reaction center PsbP family protein	M35.2 // not assigned.unknown	1.56	0.02	1.43	0.1	-1.09	1	37.37	5.30758	33.7	1.35772	25.62	3.31456
MD07G1011100	12	module1		Cellulose synthase family protein	M10.2.1 // cell wall.cellulose synthesis.cellulose synthase	-1.68	0.02	-1.59	0.06	1.06	1	20.47	7.95575	21.12	4.25524	36.28	3.7973
MD07G1015900	14	module1		FKBP-type peptidyl-prolyl cis-trans isomerase family protein	M29.6 // protein.folding	-1.35	1	-7.31	0.03	-5.41	0.25	0.64	0.208387	0.11	0.10247	1.03	0.772054
MD07G1016200	14	module1		NB-ARC domain-containing disease resistance protein	M20.1.7 // stress.biotic.PR-proteins	-1.84	0.61	-5.9	0.00807	-3.21	0.44	0.61	0.483141	0.2	0.120139	1.36	0.849877
MD07G1017600	13	module1		Protein of unknown function (DUF1423)	M35.2 // not assigned.unknown	-1.92	0.03	-2.29	0.00366	-1.19	1	2.73	0.947888	2.24	0.566804	5.59	2.09589
MD07G1017700	12	module1		topoisomerase II	M28.1 // DNA.synthesis/chromatin structure	-1.66	0.02	-1.16	0.9	1.43	0.59	7.79	2.49164	10.95	1.48609	13.8	2.90516
MD07G1019500	14	module1		No annotation	M35.2 // not assigned.unknown	1.28	0.75	2.08	0.02	1.62	0.61	16.42	6.14983	25.89	3.952	13.42	7.95833
MD07G1019900	14	module1		Ribosomal protein S30 family protein	M35.2 // not assigned.unknown	2.11	0.25	2.99	0.05	1.42	1	5.7	4.96274	8.22	5.16127	3.01	1.16953
MD07G1024900	13	module1		transducin family protein / WD-40 repeat family protein	M35.1 // not assigned.no ontology	-1.7	0.01	-2	0.000799	-1.18	1	10.32	3.63774	8.55	1.6171	18.56	1.32765
MD07G1025100	12	module1		pheophytinase	M35.1 // not assigned.no ontology	-1.93	0.03	-1.5	0.34	1.29	1	2.71	0.231301	3.5	0.703912	5.69	1.08062
MD07G1025800	13	module1		Zinc finger (CCCH-type) family protein / RNA recognition motif (RRM)-containing protein	M27.3.99 // RNA.regulation of transcription.unclassified /// M27.4 // RNA.RNA binding	-1.69	0.05	-1.88	0.02	-1.12	1	9.23	4.93985	8.04	1.54141	16.47	3.98734
MD07G1027000	13	module1		high chlorophyll fluorescence 153	M35.2 // not assigned.unknown	1.94	0.00102	2.03	0.000614	1.05	1	24.42	3.99132	25.24	1.74297	13.58	0.894763
MD07G1032000	12	module1		Plant calmodulin-binding protein-related	M30.3 // signalling.calcium	-2.06	0.03	-1.12	1	1.85	0.27	1.96	0.66128	3.59	1.19984	4.33	1.72907
MD07G1037200	14	module1		Ribosomal protein S25 family protein	M29.2.1.2.1.25 // protein.synthesis.ribosomal protein.eukaryotic.40S subunit.S25	1.47	0.07	1.57	0.03	1.07	1	315.39	51.2974	335.59	45.7403	231.94	12.0423
MD07G1038400	14	module1		Regulator of chromosome condensation (RCC1) family with FYVE zinc finger domain	M27.3.99 // RNA.regulation of transcription.unclassified /// M31.2 // cell.division	-1.51	0.27	-1.92	0.04	-1.27	1	2.19	0.836715	1.71	0.40303	3.56	0.684154
MD07G1039700	13	module1		nuclear RNA polymerase D1B	M27.2 // RNA.transcription	-2.1	0.01	-2.45	0.00313	-1.16	1	1.97	1.25651	1.67	0.540802	4.42	0.470275
MD07G1040800	14	module1		Translation elongationfactor EF1B/ribosomal protein S6 family protein	M29.2.4 // protein.synthesis.elongation	1.45	0.11	1.59	0.04	1.1	1	213.61	54.118	234.21	24.732	159.77	11.4606
MD07G1043600	14	module1		proline-rich family protein	M35.1.42 // not assigned.no ontology.proline rich family	1.64	0.09	2.24	0.00175	1.37	1	63.56	27.4376	87.83	19.4884	42.72	4.59458
MD07G1045800	13	module1		retinoblastoma-related 1	M31.2 // cell.division	-1.64	0.01	-1.54	0.05	1.06	1	6.35	1.83131	6.73	0.732166	11.31	1.02673
MD07G1048200	13	module1		ubiquitin-protein ligases	M29.4 // protein.postranslational modification	-2.19	0.00109	-2.17	0.00226	1.01	1	3.7	1.98951	3.66	0.917478	8.58	1.25141
MD07G1051700	14	module1		ubiquitin-specific protease 12	M29.5.11 // protein.degradation.ubiquitin /// M29.5.11.5 // protein.degradation.ubiquitin.ubiquitin protease	-3.38	0.17	-5.24	0.04	-1.55	1	0.21	0.141421	0.14	0.113871	0.83	0.571919
MD07G1052000	13	module1		Adaptin family protein	M31.4 // cell.vesicle transport	-1.65	0.03	-1.68	0.03	-1.02	1	7.42	2.91413	7.07	1.23257	12.89	1.15405
MD07G1053200	12	module1		Plant invertase/pectin methylesterase inhibitor superfamily	M10.8.1 // cell wall.pectin*esterases.PME	-11.36	0.01	-4.7	0.1	2.42	1	0.04	0.0377492	0.05	0.0378594	0.31	0.171367
MD07G1057400	14	module1		DNA helicase (RECQl4A)	M28.1 // DNA.synthesis/chromatin structure /// M28.99 // DNA.unspecified	-1.79	0.05	-2.34	0.00238	-1.3	1	2.09	0.838371	1.6	0.27633	4.1	1.00772
MD07G1058300	13	module1		protein kinase family protein / WD-40 repeat family protein	M29.4 // protein.postranslational modification	-2.01	0.01	-2.27	0.00363	-1.13	1	1.48	0.591185	1.27	0.308599	3.13	0.510588
MD07G1063100	13	module1		Other Eukaryotes-13509 (source: NCBI BLink).	M35.2 // not assigned.unknown	-2.28	0.04	-3.11	0.0033	-1.37	1	1.78	1.00388	1.26	0.601387	4.23	0.814739
MD07G1066800	13	module1		peroxisomal ABC transporter 1	M34.16 // transport.ABC transporters and multidrug resistance systems	-1.54	0.02	-1.58	0.02	-1.03	1	6.77	2.10318	6.46	0.988011	11.09	0.776504
MD07G1069300	13	module1		receptor like protein 19	M20.1 // stress.biotic /// M20.1.4 // stress.biotic.kinases /// M20.1.7 // stress.biotic.PR-proteins	-2.88	0.01	-4.1	0.000632	-1.42	1	1.02	0.502958	0.69	0.245815	3.06	1.18371
MD07G1076600	14	module1		Protein of unknown function	M35.2 // not assigned.unknown	1.82	0.06	1.88	0.05	1.04	1	6.44	2.34164	6.79	0.752966	3.93	0.720393
MD07G1078800	13	module1		Prefoldin chaperone subunit family protein	M35.2 // not assigned.unknown	1.83	0.02	1.79	0.03	-1.02	1	22.55	4.80233	22.36	2.79122	13.64	0.929996
MD07G1080200	12	module1		Nucleotide/sugar transporter family protein	M34.8 // transport.metabolite transporters at the envelope membrane	-2.82	0.03	-2	0.25	1.41	1	0.88	0.161323	1.27	0.379517	2.78	0.708772
MD07G1080500	13	module1		No annotation	M35.2 // not assigned.unknown	-2.13	0.00326	-2.19	0.0029	-1.03	1	1.32	0.441012	1.25	0.330353	2.99	0.492367
MD07G1084200	13	module1		multidrug resistance-associated protein 9	M34.16 // transport.ABC transporters and multidrug resistance systems	-1.75	0.02	-2.39	6.5e-05	-1.36	0.95	9.05	3.0132	6.54	1.66042	16.95	4.50436
MD07G1088600	13	module1		mitochondrial acyl carrier protein 1	M11.1.12 // lipid metabolism.FA synthesis and FA elongation.ACP protein	1.65	0.02	1.71	0.02	1.03	1	105.38	24.3974	108.82	17.9431	69.36	6.84742
MD07G1093700	13	module1		eukaryotic translation initiation factor 4G	M29.2.3 // protein.synthesis.initiation	-1.72	0.00953	-1.71	0.02	1.01	1	3.84	0.977868	3.85	0.371573	7.14	1.00456
MD07G1094100	14	module1		eukaryotic translation initiation factor 4G	M35.2 // not assigned.unknown	-1.73	0.41	-2.67	0.05	-1.54	1	3.24	2.17877	2.11	0.63179	6.19	1.07096
MD07G1094400	13	module1		eukaryotic translation initiation factor 4G	M29.2.3 // protein.synthesis.initiation	-2.16	0.000225	-2.39	3.77e-05	-1.11	1	7.27	3.24236	6.39	1.28526	16.53	1.56538
MD07G1094700	13	module1		Zinc-binding ribosomal protein family protein	M29.2.1.2.2.537 // protein.synthesis.ribosomal protein.eukaryotic.60S subunit.L37A	1.54	0.03	1.7	0.00547	1.11	1	188.09	32.052	207.5	13.0417	132.16	19.384
MD07G1096800	12	module1		RNA-binding (RRM/RBD/RNP motifs) family protein	M27.4 // RNA.RNA binding	-1.57	0.03	-1.52	0.06	1.03	1	14.72	4.93335	14.82	2.1841	24.52	2.79387
MD07G1098900	14	module1		histone mono-ubiquitination 1	M29.5.11.4.2 // protein.degradation.ubiquitin.E3.RING	-1.64	0.06	-1.9	0.01	-1.16	1	3.39	0.913031	2.87	0.304083	5.93	0.830918
MD07G1108800	12	module1		Protein kinase superfamily protein	M29.4 // protein.postranslational modification	-1.9	0.01	-1.42	0.36	1.34	1	3.39	0.959735	4.59	0.526181	7.1	1.19729
MD07G1109500	12	module1		Hyaluronan / mRNA binding family	M27.4 // RNA.RNA binding	1.55	0.02	1.4	0.15	-1.11	1	156.9	9.48548	139.78	18.6457	108.72	8.70384
MD07G1109700	14	module1		mago nashi family protein	M33.99 // development.unspecified	1.4	0.12	1.57	0.03	1.12	1	63.86	8.20761	71.21	9.99535	49.32	3.31853
MD07G1110700	13	module1		carotenoid cleavage dioxygenase 7	M35.2 // not assigned.unknown	-2.04	0.00553	-2.1	0.00534	-1.03	1	4.78	1.97704	4.51	1.23246	10.27	1.66418
MD07G1112500	13	module1		transcription regulators	M27.3.67 // RNA.regulation of transcription.putative transcription regulator	-2.48	8.27e-06	-2.63	4.81e-06	-1.06	1	3.32	1.43356	3.06	0.774441	8.73	2.11787
MD07G1114300	14	module1		RGPR-related	M35.2 // not assigned.unknown	-1.71	0.09	-2.17	0.00681	-1.27	1	2.78	1.34232	2.13	0.609118	5	0.921028
MD07G1115100	13	module1		Nucleotidyltransferase family protein	M33.99 // development.unspecified	-1.82	0.01	-2	0.0033	-1.1	1	2.36	0.727937	2.1	0.564122	4.57	0.715938
MD07G1116100	12	module1		Ubiquitin-like superfamily protein	M29.5.2 // protein.degradation.autophagy /// M31.1 // cell.organisation	2.08	0.00322	1.44	0.34	-1.44	0.81	23.65	5.62777	16.41	3.83968	12.29	2.50741
MD07G1123200	13	module1		SEC7-like guanine nucleotide exchange family protein	M30.5 // signalling.G-proteins	-1.76	0.01	-1.93	0.00374	-1.1	1	7.57	3.36253	6.69	1.30492	14	1.48496
MD07G1124600	13	module1		phospholipase D beta 1	M11.9.3.1 // lipid metabolism.lipid degradation.lysophospholipases.phospholipase D	-1.72	0.00385	-1.8	0.00222	-1.05	1	7.09	2.10907	6.66	1.01267	13.01	0.959006
MD07G1126000	12	module1		Thioesterase superfamily protein	M35.1 // not assigned.no ontology	1.53	0.03	1.37	0.19	-1.12	1	35.39	3.98228	31.64	3.05438	25.03	1.39612
MD07G1132000	12	module1		No annotation	M35.2 // not assigned.unknown	3.29	0.00353	2.25	0.11	-1.46	1	37.22	9.99496	25.38	11.2074	12.05	8.77999
MD07G1132600	13	module1		Protein of unknown function	M35.2 // not assigned.unknown	-1.76	0.01	-1.79	0.01	-1.02	1	6.42	2.67778	6.11	1.30653	11.85	0.945216
MD07G1132700	14	module1		Ribosomal L5P family protein	M29.2.1.1.1.2.5 // protein.synthesis.ribosomal protein.prokaryotic.chloroplast.50S subunit.L5	1.28	0.62	1.92	0.01	1.5	0.59	24.38	7.49582	36.86	6.141	20.89	4.82057
MD07G1134800	13	module1		putative	M27.3.44 // RNA.regulation of transcription.Chromatin Remodeling Factors	-2.45	1.01e-05	-2.73	1.6e-06	-1.11	1	3.61	1.63247	3.15	0.616009	9.35	2.28912
MD07G1135900	12	module1		binding	M35.2 // not assigned.unknown	1.69	0.00479	1.41	0.16	-1.21	1	32.62	3.34615	26.93	3.75286	20.91	2.43538
MD07G1136700	14	module1		U-box domain-containing protein kinase family protein	M29.4.1.59 // protein.postranslational modification.kinase.receptor like cytoplasmatic kinase IX	-1.44	0.08	-1.51	0.05	-1.05	1	11.17	2.74763	10.4	1.53593	17.03	1.54832
MD07G1136900	13	module1		Protein of unknown function (DUF3741)	M35.2 // not assigned.unknown	-1.75	0.0068	-1.58	0.05	1.11	1	2.81	0.758392	3.03	0.38422	5.23	0.481897
MD07G1137100	13	module1		RNA polymerase II transcription mediators	M35.2 // not assigned.unknown	-2.14	0.00312	-2.37	0.000951	-1.11	1	1.98	0.926908	1.74	0.419285	4.46	0.888763
MD07G1138600	14	module1		Protein of unknown function	M35.2 // not assigned.unknown	1.45	0.09	1.65	0.01	1.14	1	61.62	12.2995	70.25	6.85348	46.31	3.2915
MD07G1139000	12	module1		Bestrophin-like protein	M35.2 // not assigned.unknown	-3.46	0.03	-1.33	1	2.61	0.47	0.37	0.202155	0.85	0.317739	1.27	0.563937
MD07G1145300	12	module1		SPA (suppressor of phyA-105) protein family	M30.11 // signalling.light	-2.42	0.00689	-1.68	0.24	1.44	1	0.97	0.263502	1.39	0.147309	2.59	0.375278
MD07G1146300	12	module1		Protein of unknown function (DUF3133)	M35.1 // not assigned.no ontology	-2.29	0.03	-2.13	0.08	1.08	1	2.08	0.143149	2.24	0.496588	5.2	2.43785
MD07G1148100	13	module1		nucleotidyltransferases	M35.2 // not assigned.unknown	-1.9	0.02	-1.9	0.03	-1	1	1.85	0.764068	1.83	0.446645	3.77	0.404259
MD07G1149400	13	module1		Tetratricopeptide repeat (TPR)-like superfamily protein	M35.1.27 // not assigned.no ontology.tetratricopeptide repeat (TPR)	-2.29	3.32e-05	-1.95	0.00258	1.18	1	1.76	0.49889	2.06	0.54274	4.36	0.60163
MD07G1151700	14	module1		Integrase-type DNA-binding superfamily protein	M27.3.3 // RNA.regulation of transcription.AP2/EREBP, APETALA2/Ethylene-responsive element binding protein family	1.13	0.99	1.79	0.04	1.58	0.4	29.3	7.58456	46.49	8.68369	28.13	7.14942
MD07G1153200	13	module1		myb domain protein 4	M16.5.1.2.3 // secondary metabolism.sulfur-containing.glucosinolates.regulation.indole /// M27.3.25 // RNA.regulation of transcription.MYB domain transcription factor family /// M30.2.99 // signalling.receptor kinases.misc	1.77	0.00673	1.75	0.01	-1.01	1	348.04	82.8143	345.19	40.0955	215.04	31.6447
MD07G1157600	12	module1		3-ketoacyl-CoA synthase 1	M11.1.10 // lipid metabolism.FA synthesis and FA elongation.beta ketoacyl CoA synthase	-2.23	0.00122	-1.3	0.64	1.71	0.2	4.64	1.3242	7.88	1.30962	11.09	1.56304
MD07G1159400	13	module1		transducin family protein / WD-40 repeat family protein	M33.99 // development.unspecified	-1.81	0.01	-1.94	0.00709	-1.07	1	1.59	0.553436	1.45	0.39811	3.06	0.597069
MD07G1167800	13	module1		kow domain-containing transcription factor 1	M27.3.67 // RNA.regulation of transcription.putative transcription regulator	-2.63	0.001	-3.08	0.00014	-1.17	1	3.23	2.17791	2.64	0.687235	8.85	2.1441
MD07G1169800	12	module1		subunit of exocyst complex 8	M31.4 // cell.vesicle transport	-1.58	0.05	-1.58	0.06	1	1	4.37	1.16666	4.34	1.12891	7.43	0.764608
MD07G1173600	12	module1		Pleckstrin homology (PH) and lipid-binding START domains-containing protein	M30.9 // signalling.lipids	-1.8	0.01	-1.57	0.1	1.14	1	3.92	0.242951	4.47	0.947928	7.72	2.33041
MD07G1178200	13	module1		Ribosomal protein L36e family protein	M29.2.1.2.2.36 // protein.synthesis.ribosomal protein.eukaryotic.60S subunit.L36	1.61	0.02	1.67	0.01	1.04	1	70.59	10.8306	72.57	13.9551	47.4	2.4321
MD07G1179100	13	module1		ureidoglycolate hydrolases	M35.2 // not assigned.unknown	1.57	0.05	1.65	0.03	1.05	1	31.67	6.22255	32.85	0.996143	21.65	2.45149
MD07G1179600	13	module1		Ribosomal protein S12/S23 family protein	M29.2.1.2.1.23 // protein.synthesis.ribosomal protein.eukaryotic.40S subunit.S23	1.64	0.01	1.56	0.05	-1.06	1	171.11	38.7771	162.07	11.5434	113.1	8.00805
MD07G1180200	13	module1		subunit B8	M27.3.15 // RNA.regulation of transcription.CCAAT box binding factor family, HAP3	1.55	0.03	1.71	0.00599	1.1	1	34.94	5.93901	38.68	2.45356	24.58	2.3357
MD07G1181100	13	module1		RNA binding	M29.2.99 // protein.synthesis.misc	-1.79	0.00364	-1.77	0.00701	1.01	1	5.05	1.35217	5.05	0.988635	9.71	1.58593
MD07G1184700	13	module1		SAC3/GANP/Nin1/mts3/eIF-3 p25 family	M35.1 // not assigned.no ontology	-1.82	0.02	-1.82	0.03	-1	1	3.85	1.55967	3.73	0.940332	7.36	1.29536
MD07G1184800	14	module1		Protein of unknown function	M35.2 // not assigned.unknown	1.5	0.27	2.15	0.00673	1.43	0.96	25.76	1.72544	36.46	13.1671	18.46	3.67937
MD07G1184900	13	module1		ABC-2 type transporter family protein	M34.16 // transport.ABC transporters and multidrug resistance systems	-2.24	0.02	-2.31	0.02	-1.03	1	1.96	0.835643	1.84	0.745676	4.62	1.07121
MD07G1188600	13	module1		Ribosomal L29 family protein	M29.2.1.2.2.35 // protein.synthesis.ribosomal protein.eukaryotic.60S subunit.L35	1.68	0.04	1.68	0.05	1	1	144.07	50.009	145.72	6.84003	94.06	10.2505
MD07G1189000	14	module1		Cleavage and polyadenylation specificity factor (CPSF) A subunit protein	M27.1.1 // RNA.processing.splicing	-1.65	0.18	-2.06	0.03	-1.25	1	2.83	1.1898	2.2	0.620564	4.93	0.316228
MD07G1191100	13	module1		P-glycoprotein20	M34.16 // transport.ABC transporters and multidrug resistance systems	-2.33	0.00847	-2.37	0.01	-1.02	1	1.97	1.21782	1.89	0.708919	4.84	0.742541
MD07G1193600	13	module1		Protein of unknown function	M35.2 // not assigned.unknown	-2.31	0.00357	-2.47	0.0021	-1.07	1	1.27	0.627588	1.16	0.258892	3.11	0.495513
MD07G1194500	14	module1		Histone superfamily protein	M28.1.3.2.4 // DNA.synthesis/chromatin structure.histone.core.H4	1.26	0.66	1.79	0.03	1.42	0.86	195.46	60.9261	278.08	72.4644	170.56	44.5853
MD07G1201400	12	module1		FKBP-like peptidyl-prolyl cis-trans isomerase family protein	M29.6 // protein.folding	1.51	0.02	1.33	0.22	-1.13	1	59.75	5.52756	51.85	1.35667	42.41	4.10124
MD07G1201600	12	module1		Eukaryotic aspartyl protease family protein	M29.5.4 // protein.degradation.aspartate protease	-2.17	0.03	-1.53	0.46	1.41	1	2.87	0.950732	3.76	0.891417	6.3	1.82048
MD07G1203100	14	module1		Tetratricopeptide repeat (TPR)-like superfamily protein	M35.1 // not assigned.no ontology	1.14	0.82	1.57	0.01	1.38	0.37	29.75	2.9133	41.14	3.48318	28.27	3.27411
MD07G1208800	12	module1		UDP-Glycosyltransferase superfamily protein	M17.4.1 // hormone metabolism.cytokinin.synthesis-degradation /// M26.2 // misc.UDP glucosyl and glucoronyl transferases	2.07	0.02	1.61	0.24	-1.29	1	5.81	1.17822	4.6	0.896698	3.1	0.26056
MD07G1210700	12	module1		HSP20-like chaperones superfamily protein	M20.2.1 // stress.abiotic.heat	1.99	0.00136	1.47	0.2	-1.36	0.91	57.69	9.51151	42.03	11.5117	31.2	1.61574
MD07G1212600	13	module1		Ribosomal protein L35Ae family protein	M29.2.1.2.2.535 // protein.synthesis.ribosomal protein.eukaryotic.60S subunit.L35A	1.69	0.02	1.84	0.00774	1.08	1	124.17	34.4038	135.24	13.9313	79.8	11.588
MD07G1213300	12	module1		Laccase/Diphenol oxidase family protein	M16.10 // secondary metabolism.simple phenols	-2.15	0.02	-1.49	0.44	1.44	1	4.22	2.08491	6.21	0.626492	10.09	2.0385
MD07G1222000	14	module1		sequence-specific DNA binding transcription factors	M27.3.67 // RNA.regulation of transcription.putative transcription regulator	-1.68	0.7	-6.14	0.00605	-3.66	0.27	0.24	0.108628	0.06	0.0288675	0.44	0.17282
MD07G1223400	12	module1		putative	M29.5.11.4.4 // protein.degradation.ubiquitin.E3.APC	-2.24	0.01	-1.95	0.06	1.15	1	0.87	0.292404	0.97	0.29624	2.06	0.418728
MD07G1223800	13	module1		heavy chain	M31.4 // cell.vesicle transport	-1.6	0.01	-1.54	0.03	1.04	1	24.98	6.27172	25.5	2.54693	42.66	3.31312
MD07G1232300	13	module1		Ribosomal protein S26e family protein	M29.2.1.2.1.26 // protein.synthesis.ribosomal protein.eukaryotic.40S subunit.S26	1.82	0.00567	1.9	0.00418	1.04	1	363.78	79.9493	377.93	56.9078	217.13	21.29
MD07G1233400	12	module1		Chalcone-flavanone isomerase family protein	M16.8.2 // secondary metabolism.flavonoids.chalcones	1.67	0.05	1.48	0.23	-1.13	1	620.86	190.058	551.06	70.5096	405.12	66.1591
MD07G1239200	14	module1		Transcriptional coactivator/pterin dehydratase	M35.2 // not assigned.unknown	1.48	0.14	1.92	0.00384	1.3	1	52.69	12.1888	68.12	12.1266	38.4	7.50431
MD07G1239500	13	module1		Bifunctional inhibitor/lipid-transfer protein/seed storage 2S albumin superfamily protein	M35.2 // not assigned.unknown	5.13	0.00145	3.95	0.02	-1.3	1	4.78	1.6245	3.62	1.76646	0.96	0.520408
MD07G1246000	14	module1		Disease resistance protein (TIR-NBS-LRR class) family	M35.2 // not assigned.unknown	-1.9	0.21	-2.58	0.03	-1.36	1	1.59	0.803757	1.15	0.200083	3.25	0.831505
MD07G1249300	13	module1		ARM repeat superfamily protein	M29.2.2.3.1 // protein.synthesis.ribosome biogenesis.Pre-rRNA processing and modifications.snoRNPs	-2.55	0.00119	-2.87	0.000314	-1.12	1	1.2	0.557046	1.05	0.367457	3.26	0.565177
MD07G1251900	13	module1		Leucine-rich repeat protein kinase family protein	M30.2.11 // signalling.receptor kinases.leucine rich repeat XI	-1.98	0.00528	-2.03	0.00553	-1.02	1	3.37	1.52607	3.22	0.675691	7.1	0.531625
MD07G1256200	14	module1		myb domain protein 42	M27.3.25 // RNA.regulation of transcription.MYB domain transcription factor family	1.38	0.33	1.7	0.04	1.23	1	14.19	3.99846	17.58	1.19755	11.15	2.62682
MD07G1256900	13	module1		Ribosomal protein S10p/S20e family protein	M29.2.1.2.1.20 // protein.synthesis.ribosomal protein.eukaryotic.40S subunit.S20	1.63	0.03	1.7	0.02	1.04	1	308.69	44.5732	318.71	59.8409	203.66	34.813
MD07G1257500	13	module1		Protein of unknown function	M35.2 // not assigned.unknown	-1.93	0.01	-1.79	0.05	1.08	1	4.33	1.45925	4.58	1.36685	8.86	1.02419
MD07G1260000	14	module1		putative	M20.1.7 // stress.biotic.PR-proteins	-1.93	0.29	-2.96	0.03	-1.54	1	0.8	0.507962	0.5	0.177647	1.62	0.312463
MD07G1267000	12	module1		GTP-binding protein 1	M30.5 // signalling.G-proteins	1.62	0.03	1.39	0.25	-1.17	1	25.78	3.98778	21.67	1.66187	16.89	1.90888
MD07G1267100	13	module1		Protein of unknown function	M35.2 // not assigned.unknown	3.39	0.0075	2.97	0.03	-1.14	1	10.33	5.98093	9.2	3.72077	3.39	1.24101
MD07G1267600	12	module1		homolog of DNA mismatch repair protein MSH3	M30.5 // signalling.G-proteins	-1.78	0.03	-1.58	0.14	1.13	1	2.94	0.847482	3.27	0.371248	5.64	0.898703
MD07G1268600	14	module1		Myosin heavy chain-related protein	M29.3.4.99 // protein.targeting.secretory pathway.unspecified	-1.24	0.84	-2.02	0.04	-1.62	0.65	7.17	3.13697	4.29	1.87349	9.46	1.71574
MD07G1272600	14	module1		tripeptidyl peptidase ii	M29.5.5 // protein.degradation.serine protease	-1.46	0.06	-1.61	0.02	-1.1	1	32.45	9.18722	28.87	3.43198	50.29	2.26413
MD07G1274900	12	module1		Protein kinase superfamily protein	M30.6 // signalling.MAP kinases	-1.73	0.03	-1.61	0.1	1.07	1	3.12	1.20605	3.33	0.621792	5.83	0.466798
MD07G1276200	13	module1		Methyltransferase MT-A70 family protein	M27.3.67 // RNA.regulation of transcription.putative transcription regulator	-1.78	0.01	-1.9	0.00627	-1.07	1	4.41	1.77259	4.04	0.64871	8.35	1.0675
MD07G1276700	14	module1		Calcium-dependent lipid-binding (CaLB domain) family protein	M20.2.2 // stress.abiotic.cold	1.68	0.09	2.22	0.00392	1.32	1	34.62	6.33386	45.4	16.2146	22.2	9.38635
MD07G1276800	14	module1		fibrillarin 2	M27.1 // RNA.processing	1.47	0.09	1.57	0.04	1.07	1	66.84	12.3928	71.24	6.33268	49.11	7.29055
MD07G1277400	12	module1		SCARECROW-like 8	M27.3.21 // RNA.regulation of transcription.GRAS transcription factor family /// M33.99 // development.unspecified	-1.81	0.01	-1.48	0.21	1.22	1	7.99	3.04141	9.53	1.50701	15.39	1.84879
MD07G1277900	13	module1		dentin sialophosphoprotein-related	M35.2 // not assigned.unknown	-1.8	0.00482	-1.74	0.01	1.03	1	4.97	1.95766	5	0.866078	9.45	1.11279
MD07G1278100	12	module1		ferric reduction oxidase 4	M15.1 // metal handling.acquisition	-4.88	0.01	-3.1	0.13	1.57	1	0.19	0.170563	0.21	0.0834166	0.73	0.188746
MD07G1280700	13	module1		SNARE-like superfamily protein	M35.1 // not assigned.no ontology	1.61	0.01	1.58	0.02	-1.02	1	36.58	2.63935	35.72	4.63599	24.49	1.25846
MD07G1281000	14	module1		UDP-glucosyl transferase 88A1	M26.2 // misc.UDP glucosyl and glucoronyl transferases	3.38	0.12	6.07	0.01	1.79	1	13.02	6.06497	23.28	19.7195	4.2	5.88173
MD07G1287000	14	module1		Ribonuclease P protein subunit P38-related	M35.2 // not assigned.unknown	-1.38	0.22	-1.67	0.02	-1.21	1	7.46	2.36493	6.07	1.11273	11.06	2.31282
MD07G1288300	13	module1		Protein of unknown function	M35.2 // not assigned.unknown	1.58	0.03	1.56	0.04	-1.01	1	67.39	13.145	66.6	7.0622	46.39	5.47802
MD07G1290200	13	module1		Protein of unknown function	M35.2 // not assigned.unknown	-1.83	0.02	-2.13	0.00277	-1.17	1	3.36	1.49096	2.8	0.803098	6.46	1.19257
MD07G1290500	13	module1		NADH-dependent glutamate synthase 1	M12.2.1.2 // N-metabolism.ammonia metabolism.glutamate synthase.NADH dependent	-3.92	8.48e-05	-3.23	0.00174	1.21	1	0.43	0.232379	0.52	0.197716	1.83	0.437035
MD07G1294100	13	module1		ARM repeat superfamily protein	M29.3.1 // protein.targeting.nucleus	-1.72	0.02	-1.65	0.04	1.04	1	4.33	1.50814	4.41	0.860363	7.88	0.900458
MD07G1295200	12	module1		Dof-type zinc finger DNA-binding family protein	M27.3.8 // RNA.regulation of transcription.C2C2(Zn) DOF zinc finger family	-1.67	0.02	-1.1	1	1.52	0.3	7.85	1.08211	11.73	1.89538	14.02	2.83191
MD07G1295800	13	module1		Protein of unknown function	M35.1 // not assigned.no ontology	-2.03	0.00151	-2.08	0.00155	-1.02	1	1.68	0.318787	1.63	0.514158	3.67	1.09182
MD07G1298900	13	module1		putative	M29.2.1.1.1.1.530 // protein.synthesis.ribosomal protein.prokaryotic.chloroplast.30S subunit.S30A	1.85	0.00223	1.78	0.00709	-1.04	1	9.72	0.841719	9.18	0.596825	5.55	0.982734
MD07G1301200	13	module1		nascent polypeptide-associated complex subunit alpha-like protein 2	M29.2.4 // protein.synthesis.elongation /// M31.99 // cell.unspecified	3.1	0.000147	2.63	0.00335	-1.18	1	36.89	12.7196	31.2	12.5689	12.87	5.47698
MD07G1301500	13	module1		Protein of unknown function	M35.2 // not assigned.unknown	-1.7	0.02	-1.96	0.00228	-1.15	1	6.31	2.4879	5.32	1.14328	11.32	1.86059
MD07G1304000	13	module1		ARM repeat superfamily protein	M31.1 // cell.organisation	-1.84	0.00313	-1.92	0.00217	-1.04	1	5.21	2.15358	4.9	1.25505	10.18	1.14916
MD07G1304300	14	module1		Protein of unknown function	M35.2 // not assigned.unknown	1.38	0.17	1.53	0.04	1.11	1	26.6	3.23809	29.45	1.86142	20.82	1.28761
MD07G1304700	13	module1		breast basic conserved 1	M29.2.1.2.2.13 // protein.synthesis.ribosomal protein.eukaryotic.60S subunit.L13	1.58	0.02	1.62	0.02	1.02	1	162.38	24.125	165.69	17.3551	111.04	12.6771
MD07G1306200	12	module1		Protein kinase family protein with ARM repeat domain	M35.1.3 // not assigned.no ontology.armadillo/beta-catenin repeat family protein	-1.67	0.01	-1.3	0.43	1.28	1	3.78	0.805124	4.82	1.05402	6.82	0.656576
MD07G1309000	13	module1		4-coumarate:CoA ligase 3	M16.2.1.3 // secondary metabolism.phenylpropanoids.lignin biosynthesis.4CL	-2.41	2.98e-05	-1.73	0.03	1.39	0.84	28.85	10.7598	39.21	8.31566	73.56	9.1921
MD07G1310600	13	module1		AIG2-like (avirulence induced gene) family protein	M35.2 // not assigned.unknown	4.28	0.01	4.04	0.03	-1.06	1	3.97	0.83654	3.74	1.97265	0.96	0.764482
MD07G1310800	13	module1		RING/FYVE/PHD zinc finger superfamily protein	M27.3.99 // RNA.regulation of transcription.unclassified	-2	0.00195	-1.93	0.00565	1.04	1	3.89	1.49439	3.96	0.642255	8.31	1.7644
MD07G1311500	12	module1		sigma factor A	M27.3.85 // RNA.regulation of transcription.sigma like plant	-1.7	0.00355	-1.27	0.43	1.34	0.68	7.31	0.539282	9.72	1.14801	13.56	2.17686
MD08G1000700	14	module1		GDA1/CD39 nucleoside phosphatase family protein	M23.2 // nucleotide metabolism.degradation	-1.64	0.07	-1.76	0.04	-1.07	1	4.06	1.54075	3.73	0.787697	7.11	0.534852
MD08G1003700	12	module1		FtsH extracellular protease family	M29.5.7 // protein.degradation.metalloprotease	-2.04	0.000246	-1.34	0.36	1.52	0.25	48.29	8.95492	71.55	21.4577	105.19	14.1909
MD08G1004600	12	module1		Neutral/alkaline non-lysosomal ceramidase	M11.8.1.1 // lipid metabolism.exotics (steroids, squalene etc).sphingolipids.ceramidase	-4.22	0.03	-2.15	0.42	1.96	1	0.11	0.14975	0.29	0.0877021	0.68	0.175973
MD08G1008000	12	module1		LYR family of Fe/S cluster biogenesis protein	M35.1 // not assigned.no ontology	1.93	0.03	1.68	0.17	-1.15	1	18.86	4.01548	16.3	2.31373	10.56	1.68093
MD08G1009300	13	module1		winged-helix DNA-binding transcription factor family protein	M35.1 // not assigned.no ontology	-1.56	0.05	-1.61	0.04	-1.04	1	10.31	3.54637	9.77	1.96178	17.08	1.80454
MD08G1013400	14	module1		SNARE-like superfamily protein	M31.4 // cell.vesicle transport	1.48	0.08	1.61	0.03	1.09	1	35.07	7.85405	38.44	2.41323	25.92	2.01499
MD08G1015800	12	module1		IQ-domain 32	M30.3 // signalling.calcium	-1.92	0.000265	-1.53	0.05	1.26	1	7.9	2.46951	9.73	1.47216	16.08	2.3496
MD08G1016500	14	module1		Protein of unknown function	M35.2 // not assigned.unknown	1.54	0.18	1.84	0.03	1.2	1	21.37	4.43789	25.79	2.73489	15.06	3.47849
MD08G1017300	13	module1		LSD1-like 3	M26.7 // misc.oxidases - copper, flavone etc	-2.04	0.01	-2.17	0.00778	-1.06	1	1.23	0.501689	1.11	0.283005	2.61	0.5526
MD08G1018200	11	module1		Disease resistance protein (TIR-NBS-LRR class) family	M20.1.7 // stress.biotic.PR-proteins	-17.66	9.7e-09	-1.57	0.83	11.21	9.9e-06	0.32	0.168399	3.39	2.05333	5.98	4.02813
MD08G1019100	12	module1		Disease resistance protein (TIR-NBS-LRR class) family	M20.1.7 // stress.biotic.PR-proteins	-4.41	0.02	-2.6	0.22	1.69	1	0.39	0.150638	0.65	0.352172	1.91	0.874467
MD08G1019200	12	module1		No annotation	M35.2 // not assigned.unknown	-6.07	0.00323	-1.3	1	4.67	0.06	0.43	0.290675	1.84	0.920557	2.68	1.6942
MD08G1020900	12	module1		SH3 domain-containing protein	M31.4 // cell.vesicle transport	1.63	0.02	1.53	0.07	-1.06	1	31.42	4.50655	29.44	3.137	20.84	3.52547
MD08G1022700	11	module1		GTP1/OBG family protein	M35.2 // not assigned.unknown	-19.92	0.0024	-1.31	1	15.24	0.02	0.06	0.0704154	1.02	0.614404	1.49	1.2631
MD08G1023500	14	module1		thioredoxin H-type 1	M21.1 // redox.thioredoxin	1.59	0.06	1.86	0.00774	1.17	1	487.75	142.523	573.44	78.6845	334.57	26.073
MD08G1025800	11	module1		basic leucine-zipper 44	M27.3.35 // RNA.regulation of transcription.bZIP transcription factor family	-2.71	2.1e-07	-1.19	0.83	2.27	0.000137	23.33	5.08954	52.15	11.7567	67.74	11.1969
MD08G1026500	12	module1		Sec14p-like phosphatidylinositol transfer family protein	M28.99 // DNA.unspecified /// M29.3.4.99 // protein.targeting.secretory pathway.unspecified /// M34.99 // transport.misc	-1.61	0.03	-1.55	0.06	1.04	1	11.72	2.4321	11.88	3.32161	20.04	2.01198
MD08G1028800	13	module1		auxin-like 1 protein	M20.2.1 // stress.abiotic.heat /// M31.4 // cell.vesicle transport	-2.34	0.000176	-2.54	5.6e-05	-1.09	1	4.13	1.87145	3.69	0.762687	10.22	2.97692
MD08G1030100	13	module1		acting on NADH or NADPH	M35.1 // not assigned.no ontology	-2.91	0.01	-2.83	0.02	1.03	1	1.27	0.682764	1.17	0.347035	3.63	0.605386
MD08G1032400	14	module1		PPPDE putative thiol peptidase family protein	M35.2 // not assigned.unknown	1.42	0.12	1.55	0.04	1.1	1	23.74	2.82317	25.83	2.73239	18.05	1.88268
MD08G1034300	13	module1		GYF domain-containing protein	M35.1 // not assigned.no ontology	-1.91	0.00887	-1.96	0.0089	-1.02	1	2.74	1.17843	2.64	0.613188	5.59	0.697543
MD08G1035000	13	module1		Glycosyl hydrolase family 17 protein	M26.4.1 // misc.beta 1,3 glucan hydrolases.glucan endo-1,3-beta-glucosidase	-1.76	0.00604	-1.6	0.04	1.1	1	16.29	4.24317	16.86	2.38413	29.38	2.39484
MD08G1035200	13	module1		Protein of unknown function	M35.2 // not assigned.unknown	-1.76	0.03	-1.87	0.02	-1.07	1	3.39	0.599472	3.11	0.296536	6.31	1.20546
MD08G1037800	13	module1		No annotation	M35.2 // not assigned.unknown	-7.52	7.77e-06	-8.36	4.81e-06	-1.11	1	0.41	0.219754	0.35	0.129968	3.29	2.2285
MD08G1039700	12	module1		Pyridoxal phosphate (PLP)-dependent transferases superfamily protein	M35.1 // not assigned.no ontology	-2.02	0.04	-1.51	0.42	1.34	1	1.27	0.398162	1.67	0.221133	2.75	0.505396
MD08G1040200	12	module1		Transmembrane amino acid transporter family protein	M34.3 // transport.amino acids	-1.75	0.000923	-1.31	0.28	1.33	0.61	18.93	3.37817	25.1	1.68011	35.7	2.60298
MD08G1044200	13	module1		KH domain-containing protein	M27.4 // RNA.RNA binding	-1.96	0.01	-1.86	0.03	1.05	1	8	3.29258	8.2	1.65688	16.73	4.66852
MD08G1046300	13	module1		dicer-like 3	M27.1.20 // RNA.processing.degradation dicer	-1.76	0.00324	-1.9	0.000864	-1.08	1	5.9	2.31848	5.32	0.977173	10.96	1.15393
MD08G1047500	13	module1		RNA-binding (RRM/RBD/RNP motifs) family protein	M27.4 // RNA.RNA binding	1.56	0.04	1.74	0.00935	1.12	1	139.66	19.2404	154.74	32.1792	96.98	8.7044
MD08G1054700	14	module1		RNA recognition motif (RRM)-containing protein	M27.4 // RNA.RNA binding	-1.53	0.07	-1.81	0.00742	-1.18	1	4.38	1.3857	3.61	0.369448	7.1	0.904378
MD08G1056000	14	module1		YbaB family COG0718	M35.2 // not assigned.unknown	1.51	0.06	1.68	0.01	1.11	1	56.27	8.60198	62.51	5.06888	40.42	5.76063
MD08G1056100	14	module1		early nodulin-like protein 15	M26.19 // misc.plastocyanin-like	1.22	0.58	1.6	0.03	1.31	0.87	182.94	21.9556	239.14	35.4507	161.72	20.4647
MD08G1056300	13	module1		Endomembrane protein 70 protein family	M28.99 // DNA.unspecified	-1.6	0.02	-1.61	0.02	-1.01	1	34	10.5423	32.94	3.95834	57.47	3.69699
MD08G1057100	12	module1		Phototropic-responsive NPH3 family protein	M30.11 // signalling.light	-1.84	0.00755	-1.36	0.39	1.35	0.98	3.81	1.07337	5.02	0.578417	7.49	1.8416
MD08G1058800	13	module1		chromatin remodeling factor CHD3 (PICKLE)	M28.99 // DNA.unspecified	-1.7	0.01	-1.77	0.00725	-1.04	1	5.07	1.48868	4.81	0.990231	9.23	1.75167
MD08G1060200	14	module1		Ribosomal protein L39 family protein	M35.2 // not assigned.unknown	1.51	0.05	1.71	0.00828	1.13	1	111.02	27.6387	125.91	9.71921	79.96	5.14053
MD08G1063800	11	module1		Thioredoxin superfamily protein	M21.4 // redox.glutaredoxins	-3.6	1.46e-06	-1.69	0.18	2.13	0.05	5.87	1.10168	12.29	6.12827	22.76	4.53548
MD08G1070200	12	module1		S-adenosyl-L-methionine-dependent methyltransferases superfamily protein	M22.1.7 // polyamine metabolism.synthesis.spermine synthase	1.71	0.01	1.35	0.34	-1.27	1	29.88	7.54592	23.26	4.92708	18.8	2.18956
MD08G1072000	13	module1		putative	M31.1.1.3.11 // cell.organisation.cytoskeleton.Myosin.Class XI	-1.93	0.00128	-1.72	0.02	1.12	1	3.09	0.668898	3.39	0.68775	6.38	1.12316
MD08G1075100	13	module1		glycosyl hydrolase family 10 protein / carbohydrate-binding domain-containing protein	M10.6.2 // cell wall.degradation.mannan-xylose-arabinose-fucose	-1.52	0.05	-1.67	0.01	-1.1	1	7.61	2.18754	6.74	1.37732	12.2	1.59597
MD08G1076900	12	module1		Cellulose-synthase-like C12	M10.2 // cell wall.cellulose synthesis	-1.69	0.00748	-1.52	0.07	1.11	1	7.73	2.10306	8.41	1.409	13.83	2.33429
MD08G1078300	13	module1		P-loop containing nucleoside triphosphate hydrolases superfamily protein	M28.1 // DNA.synthesis/chromatin structure	-2.26	0.00139	-1.92	0.02	1.17	1	3.33	1.29164	3.73	1.2158	7.84	1.50269
MD08G1078500	14	module1		pre-mRNA-processing protein 40A	M35.1 // not assigned.no ontology	-1.53	0.06	-1.69	0.02	-1.1	1	7.34	2.199	6.56	1.02695	12.06	2.5501
MD08G1080400	12	module1		Protein of unknown function	M35.2 // not assigned.unknown	2.52	0.00369	1.78	0.17	-1.41	1	11.42	2.92499	8.07	0.707172	4.88	1.64533
MD08G1086400	12	module1		adenine phosphoribosyl transferase 1	M23.3.1.1 // nucleotide metabolism.salvage.phosphoribosyltransferases.aprt	1.55	0.02	1.41	0.13	-1.11	1	68.24	4.74798	60.88	8.55374	47.19	1.03197
MD08G1087000	14	module1		Glycosyl hydrolase family 35 protein	M35.2 // not assigned.unknown	1.38	0.12	1.65	0.00648	1.19	1	47.26	3.66401	56.11	4.91479	36.97	1.55371
MD08G1088400	13	module1		NAD(P)-binding Rossmann-fold superfamily protein	M33.99 // development.unspecified	1.57	0.02	1.7	0.00617	1.08	1	81.88	7.28442	87.47	15.8533	55.86	7.05662
MD08G1091700	13	module1		F-box family protein	M29.5.11.4.3.2 // protein.degradation.ubiquitin.E3.SCF.FBOX	1.77	0.0015	1.69	0.00707	-1.05	1	213.09	37.0637	200.13	29.0686	129.03	14.8694
MD08G1095500	13	module1		P-loop containing nucleoside triphosphate hydrolases superfamily protein	M31.1 // cell.organisation	-1.64	0.00483	-1.55	0.02	1.05	1	12.75	3.08268	13.22	1.57964	22.33	2.97986
MD08G1097300	13	module1		Transducin/WD40 repeat-like superfamily protein	M35.2 // not assigned.unknown	-1.65	0.05	-1.69	0.04	-1.03	1	98.5	15.3124	95.7	27.9285	176.24	61.411
MD08G1103900	12	module1		succinate dehydrogenase 5	M35.2 // not assigned.unknown	1.61	0.00797	1.36	0.2	-1.19	1	112.78	18.3572	94.66	8.01312	76.03	6.46752
MD08G1108100	12	module1		KH domain-containing protein	M27.2 // RNA.transcription	-1.53	0.03	-1.51	0.06	1.02	1	13.66	4.33229	13.68	2.3135	22.35	1.31586
MD08G1108700	13	module1		glycine-rich protein (TAIR:AT4G32920.3)	M35.1.40 // not assigned.no ontology.glycine rich proteins	-2.04	0.000278	-1.92	0.00201	1.07	1	4.57	1.50513	4.77	1.30641	9.92	0.853283
MD08G1108900	13	module1		Tetratricopeptide repeat (TPR)-like superfamily protein	M35.2 // not assigned.unknown	-1.76	0.02	-1.8	0.02	-1.02	1	2.02	0.710985	1.93	0.401611	3.76	0.611692
MD08G1110400	13	module1		nuclear poly(a) polymerase	M27.1.3.1 // RNA.processing.3 end processing.PAP	-1.67	0.04	-1.7	0.04	-1.02	1	4.18	1.50724	4.05	1.0586	7.51	1.39407
MD08G1116300	13	module1		embryonic flower 1 (EMF1)	M33.99 // development.unspecified	-2.26	0.01	-2.16	0.03	1.05	1	1	0.441248	1.01	0.235991	2.37	0.461835
MD08G1116900	14	module1		ENTH/VHS/GAT family protein	M31.4 // cell.vesicle transport	-1.41	0.14	-1.56	0.04	-1.11	1	11.93	3.59551	10.49	1.69728	17.71	0.720879
MD08G1119100	14	module1		Zinc-binding ribosomal protein family protein	M29.2.1.2.2.37 // protein.synthesis.ribosomal protein.eukaryotic.60S subunit.L37	1.48	0.06	1.69	0.00665	1.15	1	206.56	35.5144	234.68	31.8881	150.65	15.6548
MD08G1126200	12	module1		Cellulose-synthase-like C5	M10.2 // cell wall.cellulose synthesis	-1.82	0.0072	-1.31	0.5	1.39	0.77	6.08	1.96972	8.42	1.50803	11.98	1.32907
MD08G1126800	13	module1		Protein of unknown function	M28.1 // DNA.synthesis/chromatin structure	-4.19	3.58e-05	-5.66	7.93e-07	-1.35	1	0.37	0.229492	0.27	0.109049	1.64	0.516228
MD08G1128800	13	module1		NB-ARC domain-containing disease resistance protein	M20.1.7 // stress.biotic.PR-proteins	-1.88	0.01	-2.42	0.000308	-1.29	1	3.41	1.3701	2.57	0.693926	6.77	1.84947
MD08G1132100	13	module1		DDB1-CUL4 associated factor 1	M29.5.11 // protein.degradation.ubiquitin	-2.28	0.00126	-2.42	0.000766	-1.06	1	1.96	1.07488	1.79	0.365091	4.69	0.838028
MD08G1133100	13	module1		Protein of unknown function	M35.2 // not assigned.unknown	-2	0.00287	-2.16	0.0012	-1.08	1	9.58	4.06025	8.66	1.95406	20.34	5.76532
MD08G1135100	12	module1		CHY-type/CTCHY-type/RING-type Zinc finger protein	M29.5.11.4.2 // protein.degradation.ubiquitin.E3.RING	-2.4	0.00225	-1.57	0.28	1.53	0.82	1.93	0.55851	2.94	0.732774	5.05	1.8701
MD08G1135600	13	module1		Enhancer of polycomb-like transcription factor protein	M35.2 // not assigned.unknown	-2.24	0.00883	-2.35	0.00718	-1.05	1	1.66	0.807795	1.54	0.565951	3.9	0.578871
MD08G1135800	13	module1		embryo defective 2410	M33.99 // development.unspecified	-2.23	0.00278	-2.53	0.000511	-1.14	1	1.66	0.798681	1.41	0.3869	3.87	0.555458
MD08G1142800	12	module1		K+ transporter 1	M34.15 // transport.potassium	-2.09	0.04	-1.98	0.09	1.06	1	1.16	0.195704	1.23	0.338662	2.6	0.312303
MD08G1145100	12	module1		Rubredoxin-like superfamily protein	M9.7 // mitochondrial electron transport / ATP synthesis.cytochrome c oxidase	1.84	0.01	1.66	0.08	-1.11	1	19.56	7.49311	17.73	2.28242	11.61	1.65419
MD08G1146100	14	module1		Ran BP2/NZF zinc finger-like superfamily protein	M30.5 // signalling.G-proteins	1.63	0.07	1.79	0.03	1.09	1	19.24	4.6684	20.74	4.27544	12.7	1.84525
MD08G1148100	12	module1		AFG1-like ATPase family protein	M35.1 // not assigned.no ontology	-1.57	0.02	-1.38	0.17	1.14	1	12.45	1.73567	14.01	1.85374	21.16	3.18493
MD08G1151000	12	module1		No annotation	M35.2 // not assigned.unknown	1.81	0.03	1.68	0.09	-1.08	1	22.25	4.0522	20.19	1.63679	12.97	1.01415
MD08G1156500	13	module1		TRAF-like family protein	M35.1 // not assigned.no ontology	-1.95	0.00381	-1.99	0.00386	-1.02	1	2.53	0.775344	2.43	0.640443	5.24	1.15517
MD08G1159600	13	module1		histone methyltransferases(H3-K36 specific)	M27.3.69 // RNA.regulation of transcription.SET-domain transcriptional regulator family	-2.37	0.000236	-2.44	0.000239	-1.03	1	1.7	0.82555	1.61	0.361202	4.26	0.660978
MD08G1160800	12	module1		NAD kinase 2	M20.2.5 // stress.abiotic.light	-1.71	0.04	-1.51	0.2	1.13	1	3.19	0.693734	3.56	0.707437	5.85	1.20385
MD08G1161700	13	module1		IAA-leucine resistant (ILR)-like gene 6	M17.2.1 // hormone metabolism.auxin.synthesis-degradation	-1.94	0.04	-2.06	0.03	-1.06	1	4.49	1.68567	4.1	0.935036	9.16	3.36085
MD08G1162900	12	module1		plastid movement impaired1	M31.1 // cell.organisation	-1.73	0.01	-1.5	0.13	1.15	1	4.57	0.824232	5.2	0.713226	8.47	1.26604
MD08G1163500	14	module1		ARM repeat superfamily protein	M35.1 // not assigned.no ontology	-1.66	0.77	-7.36	0.00884	-4.44	0.25	0.2	0.0917878	0.05	0.0170783	0.42	0.245136
MD08G1164500	14	module1		Protein of unknown function	M35.2 // not assigned.unknown	1.37	0.22	1.6	0.03	1.17	1	14.17	2.18694	16.69	1.51959	11.31	0.366106
MD08G1165500	12	module1		lysm domain GPI-anchored protein 1 precursor	M35.1 // not assigned.no ontology	-1.58	0.02	-1.23	0.62	1.28	1	13.47	3.84828	17.17	2.47293	22.9	1.26993
MD08G1165800	14	module1		Thioredoxin superfamily protein	M35.2 // not assigned.unknown	1.73	0.18	2.1	0.04	1.22	1	9.79	2.89268	12.11	3.31642	6.29	0.71854
MD08G1168200	13	module1		Ribonuclease II/R family protein	M27.1.19 // RNA.processing.ribonucleases	-1.74	0.0095	-1.86	0.00424	-1.07	1	3.14	0.766697	2.94	0.279583	5.94	1.08905
MD08G1169500	12	module1		O-fucosyltransferase family protein	M35.2 // not assigned.unknown	-1.94	0.000492	-1.49	0.09	1.3	1	5.07	0.693464	6.67	1.27204	10.86	1.52662
MD08G1173200	13	module1		PHD finger family protein	M27.3.67 // RNA.regulation of transcription.putative transcription regulator	-1.85	0.00304	-1.96	0.0013	-1.06	1	3.57	1.06729	3.31	0.381783	7.08	0.995406
MD08G1176200	13	module1		Other Eukaryotes-18553 (source: NCBI BLink).	M35.2 // not assigned.unknown	-1.76	0.00545	-1.96	0.000929	-1.11	1	2.4	0.624313	2.16	0.416683	4.59	0.640989
MD08G1176600	13	module1		Ribosomal protein L7Ae/L30e/S12e/Gadd45 family protein	M29.2.1.2.2.30 // protein.synthesis.ribosomal protein.eukaryotic.60S subunit.L30	1.56	0.03	2.09	0.000102	1.34	0.78	307.12	45.9177	405.65	73.4001	210.97	18.3642
MD08G1178000	13	module1		acetyl-CoA carboxylase 1	M11.1.1.1 // lipid metabolism.FA synthesis and FA elongation.Acetyl CoA Carboxylation.homomeric Enzyme	-2.42	2.53e-07	-1.95	0.000614	1.24	1	15.07	4.3477	18.59	2.71645	39.27	3.48822
MD08G1179700	13	module1		P-loop containing nucleoside triphosphate hydrolases superfamily protein	M28.1 // DNA.synthesis/chromatin structure	-2.16	0.04	-3.12	0.000951	-1.45	1	1.97	1.17004	1.32	0.495379	4.46	0.569466
MD08G1180200	14	module1		related to AP2 4	M27.3.3 // RNA.regulation of transcription.AP2/EREBP, APETALA2/Ethylene-responsive element binding protein family	-1.48	0.18	-1.7	0.05	-1.15	1	38.58	18.9262	32.32	3.26671	59.85	14.8942
MD08G1182900	12	module1		Trm112p-like protein	M35.2 // not assigned.unknown	1.76	0.03	1.57	0.14	-1.12	1	39.04	12.4337	35.01	5.49347	24.27	2.61857
MD08G1184700	13	module1		S-adenosyl-L-methionine-dependent methyltransferases superfamily protein	M20.2.3 // stress.abiotic.drought/salt	-1.68	0.00198	-1.59	0.01	1.06	1	11.28	1.83984	11.8	2.21499	20.28	1.53765
MD08G1192900	14	module1		transcription regulators	M27.3.6 // RNA.regulation of transcription.bHLH,Basic Helix-Loop-Helix family	-1.67	0.05	-1.91	0.01	-1.14	1	15.61	7.43807	13.23	3.48105	27.37	3.84321
MD08G1193500	13	module1		alpha/beta	M15.2 // metal handling.binding, chelation and storage	1.64	0.02	1.65	0.02	1.01	1	94.19	23.0843	95.1	8.53287	62.36	8.62209
MD08G1193600	13	module1		G-box regulating factor 6	M30.7 // signalling.14-3-3 proteins	1.55	0.02	1.67	0.00849	1.08	1	149.32	4.86134	158.56	21.4556	103.3	12.6101
MD08G1196200	14	module1		ubiquitin-specific protease 16	M29.5.11 // protein.degradation.ubiquitin /// M29.5.11.5 // protein.degradation.ubiquitin.ubiquitin protease	-1.48	0.12	-1.61	0.05	-1.09	1	4.03	1.33944	3.65	0.576968	6.41	0.731255
MD08G1198000	12	module1		P-loop containing nucleoside triphosphate hydrolases superfamily protein	M31.1 // cell.organisation	-1.62	0.02	-1.44	0.15	1.12	1	5	0.945463	5.71	0.819771	8.94	0.810288
MD08G1200600	13	module1		binding	M35.1 // not assigned.no ontology	-2.82	0.000631	-3.09	0.000283	-1.1	1	0.9	0.53269	0.8	0.251396	2.68	0.856208
MD08G1201800	13	module1		RNA pol II promoter Fmp27 protein domain	M33.99 // development.unspecified	-2.21	0.00336	-2.57	0.000447	-1.16	1	1.72	0.919796	1.43	0.338526	3.98	0.771033
MD08G1203000	13	module1		ubiquitin-protein ligase 2	M29.5.11.4.1 // protein.degradation.ubiquitin.E3.HECT	-2.56	3.5e-06	-2.53	1.49e-05	1.01	1	4.83	1.77916	4.77	1.01749	13.08	3.84643
MD08G1203200	13	module1		ubiquitin-protein ligase 2	M29.5.11.4.1 // protein.degradation.ubiquitin.E3.HECT	-4.45	0.03	-5.99	0.00853	-1.35	1	0.14	0.143846	0.1	0.0743864	0.66	0.218556
MD08G1208700	14	module1		Octicosapeptide/Phox/Bem1p family protein	M35.1 // not assigned.no ontology	-1.53	0.1	-1.65	0.05	-1.08	1	8.46	1.77201	7.75	1.43955	13.81	0.980527
MD08G1211600	13	module1		plastid-specific 50S ribosomal protein 6	M29.2.1.1.1.2.86 // protein.synthesis.ribosomal protein.prokaryotic.chloroplast.50S subunit.PSRP6	1.69	0.04	2.18	0.000833	1.29	1	93.9	25.0127	121.8	19.8317	60.55	16.2657
MD08G1213000	12	module1		esterase/lipase/thioesterase family protein	M35.1 // not assigned.no ontology	1.54	0.02	1.33	0.24	-1.15	1	27.68	1.42232	23.88	0.809609	19.45	1.88739
MD08G1215600	13	module1		Protein of unknown function	M35.2 // not assigned.unknown	1.74	0.01	1.86	0.00469	1.07	1	35.16	6.17027	37.59	6.22708	22.07	1.59488
MD08G1216900	12	module1		SNF7 family protein	M27.3.71 // RNA.regulation of transcription.SNF7	1.75	0.00445	1.56	0.05	-1.12	1	92.72	22.3127	82.54	11.8927	57.64	1.38495
MD08G1217000	12	module1		No annotation	M35.2 // not assigned.unknown	1.56	0.01	1.38	0.15	-1.13	1	144.28	18.5382	126.22	11.2299	99.42	6.49089
MD08G1217600	12	module1		Leucine-rich receptor-like protein kinase family protein	M30.2.11 // signalling.receptor kinases.leucine rich repeat XI	-1.63	0.01	-1.52	0.06	1.07	1	7.19	2.17446	7.58	0.906178	12.54	1.16322
MD08G1217700	12	module1		RING/U-box protein with domain of unknown function (DUF 1232)	M29.5.11.4.2 // protein.degradation.ubiquitin.E3.RING	1.63	0.01	1.52	0.06	-1.07	1	45.79	7.4267	42.86	3.67337	30.61	1.75169
MD08G1223400	14	module1		Ubiquinol-cytochrome C reductase hinge protein	M9.5 // mitochondrial electron transport / ATP synthesis.cytochrome c reductase	1.47	0.1	1.59	0.04	1.09	1	142.79	36.2194	153.36	10.6692	104.82	5.00202
MD08G1230600	14	module1		mitochondrial ribosomal protein L51/S25/CI-B8 family protein	M29.2.1.1.2.51 // protein.synthesis.ribosomal protein.prokaryotic.mitochondrion.L51/S25/CI-B8	1.39	0.17	1.56	0.04	1.12	1	37.57	6.42131	42.1	4.51611	29.4	1.73246
MD08G1234100	13	module1		ARM repeat superfamily protein	M29.3.1 // protein.targeting.nucleus	-2.1	0.00338	-1.86	0.03	1.13	1	2.73	1.13283	3.02	0.565509	6.1	0.718442
MD08G1234400	12	module1		Heavy metal transport/detoxification superfamily protein	M35.2 // not assigned.unknown	-1.87	0.00306	-1.27	0.6	1.48	0.41	14.68	3.19606	21.21	5.18313	29.43	7.34882
MD08G1235900	14	module1		transferring glycosyl groups	M29.7.4 // protein.glycosylation.UDP-glucose glycoprotein glucosyltransferase	-1.46	0.09	-1.76	0.00471	-1.21	1	5.14	1.45892	4.21	0.892786	8.05	1.45818
MD08G1236800	13	module1		2Fe-2S ferredoxin-like superfamily protein	M1.1.5.2 // PS.lightreaction.other electron carrier (ox/red).ferredoxin	2.06	0.00697	2.33	0.0018	1.13	1	573.69	157.633	644.07	154.185	301.43	111.63
MD08G1237500	13	module1		Vps51/Vps67 family (components of vesicular transport) protein	M35.2 // not assigned.unknown	-2.49	0.00348	-2.4	0.00811	1.04	1	2.08	1.30664	2.11	0.673814	5.46	0.60907
MD08G1237600	13	module1		serine carboxypeptidase-like 45	M29.5.5 // protein.degradation.serine protease	-2.23	0.03	-2.53	0.01	-1.14	1	3.84	1.85502	3.3	1.98065	9.05	1.617
MD08G1237700	13	module1		serine carboxypeptidase-like 45	M29.5.5 // protein.degradation.serine protease	-1.87	0.01	-1.96	0.00885	-1.05	1	10.76	3.19726	9.99	3.35258	21.3	4.58386
MD08G1238500	12	module1		magnesium transporter 6	M34.14 // transport.unspecified cations	1.51	0.03	1.34	0.22	-1.12	1	19.56	0.977838	17.44	0.530495	14.08	0.844768
MD08G1240000	12	module1		TCP family transcription factor	M27.3.29 // RNA.regulation of transcription.TCP transcription factor family	-2.26	0.01	-1.88	0.11	1.2	1	1.75	0.817165	1.98	0.354683	4.03	0.961505
MD08G1241900	12	module1		Leucine-rich receptor-like protein kinase family protein	M30.2.11 // signalling.receptor kinases.leucine rich repeat XI /// M33.99 // development.unspecified	-1.96	0.00344	-1.56	0.11	1.25	1	3.37	1.10925	4.15	0.899199	7.04	0.625213
MD08G1243800	14	module1		Smg-4/UPF3 family protein	M35.1 // not assigned.no ontology	-1.42	0.19	-1.63	0.04	-1.15	1	5.53	1.89109	4.69	0.738709	8.3	0.331801
MD08G1247500	14	module1		NAD(P)-binding Rossmann-fold superfamily protein	M26.22 // misc.short chain dehydrogenase/reductase (SDR)	1.65	0.1	2.32	0.00144	1.4	1	17.09	3.81163	23.96	4.80143	11.22	3.75184
MD08G1249500	12	module1		AAA-type ATPase family protein	M28.1 // DNA.synthesis/chromatin structure	-1.97	0.00407	-1.67	0.06	1.18	1	3.3	1.6681	3.82	0.666852	6.92	0.732029
MD08G1250500	14	module1		glutathione S-transferase zeta 1	M26.9 // misc.glutathione S transferases	1.81	0.09	2.12	0.02	1.17	1	33.05	14.8536	38.57	8.01144	19.94	7.89038
MD08G1250800	12	module1		ferric reduction oxidase 7	M15.1 // metal handling.acquisition	-2	0.000973	-1.56	0.08	1.28	1	9.21	3.04965	11.42	2.07029	19.47	5.28048
MD09G1000200	14	module1		P-loop containing nucleoside triphosphate hydrolases superfamily protein	M29.5.9 // protein.degradation.AAA type	-1.46	0.04	-1.69	0.00302	-1.16	1	9.77	2.40796	8.31	1.07726	15.2	1.2082
MD09G1001200	13	module1		Syntaxin/t-SNARE family protein	M31.4 // cell.vesicle transport	1.6	0.01	1.63	0.01	1.02	1	27.78	1.41408	28.05	2.98032	18.61	1.2199
MD09G1007300	14	module1		membrane-anchored ubiquitin-fold protein 4 precursor	M29.5.11.1 // protein.degradation.ubiquitin.ubiquitin	1.48	0.05	1.54	0.03	1.04	1	38.29	5.376	39.89	4.6504	28.14	1.96094
MD09G1007900	13	module1		GYF domain-containing protein	M35.1 // not assigned.no ontology	-1.93	0.00957	-1.94	0.01	-1	1	1.84	0.56806	1.82	0.354812	3.85	0.433311
MD09G1011700	13	module1		Ribosomal protein L22p/L17e family protein	M29.2.1.2.2.17 // protein.synthesis.ribosomal protein.eukaryotic.60S subunit.L17	1.69	0.03	1.8	0.02	1.06	1	316.45	99.5327	337.21	37.903	203.75	24.9537
MD09G1013300	12	module1		Aldolase-type TIM barrel family protein	M7.2.3 // OPP.non-reductive PP.ribulose-phosphate 3-epimerase	2.01	0.00838	1.72	0.08	-1.17	1	36.28	15.2547	31.29	6.60463	19.83	3.14716
MD09G1014400	12	module1		Protein of unknown function	M35.2 // not assigned.unknown	-1.69	0.00862	-1.43	0.15	1.18	1	5.51	1.1031	6.44	0.649179	10.02	0.988075
MD09G1016800	14	module1		prohibitin 3	M31.2 // cell.division	1.29	0.33	1.53	0.04	1.19	1	69.49	8.14513	81.89	5.57973	58.02	7.79016
MD09G1017100	12	module1		Ribonuclease inhibitor	M29.5.11.4.3.2 // protein.degradation.ubiquitin.E3.SCF.FBOX	-2.24	0.04	-2.04	0.1	1.1	1	1.18	0.460796	1.3	0.349702	2.9	0.92991
MD09G1017700	13	module1		acting on ester bonds	M35.2 // not assigned.unknown	-2.03	0.00258	-2	0.00479	1.01	1	3.78	1.47516	3.75	0.771638	8.14	0.671243
MD09G1020900	13	module1		GTP-binding 2	M30.5 // signalling.G-proteins	1.72	0.02	1.71	0.03	-1	1	29.89	4.2925	29.53	5.56443	18.77	4.2643
MD09G1026900	14	module1		Ribosomal protein L18e/L15 superfamily protein	M29.2.1.2.2.527 // protein.synthesis.ribosomal protein.eukaryotic.60S subunit.L27A	1.46	0.1	1.79	0.00471	1.23	1	428.87	56.4094	522.62	91.7696	317.83	42.1189
MD09G1027400	14	module1		No annotation	M35.2 // not assigned.unknown	-2.29	0.07	-4	0.000511	-1.74	0.92	1.73	1.44786	0.93	0.246374	4.11	2.44958
MD09G1027600	14	module1		pescadillo-related	M33.99 // development.unspecified	1.5	0.03	1.55	0.02	1.04	1	22.8	0.423035	23.39	4.95316	16.36	1.59696
MD09G1028200	13	module1		ARM repeat superfamily protein	M35.2 // not assigned.unknown	-1.83	0.04	-1.87	0.04	-1.03	1	1.73	0.723758	1.63	0.370709	3.33	0.759007
MD09G1029600	12	module1		phosphoenolpyruvate (pep)/phosphate translocator 2	M34.8 // transport.metabolite transporters at the envelope membrane	-2.45	0.04	-1.49	0.68	1.65	1	1.38	0.625513	2.11	0.511688	3.42	0.559136
MD09G1032100	12	module1		ATPase E1-E2 type family protein / haloacid dehalogenase-like hydrolase family protein	M34.1 // transport.p- and v-ATPases	-2.12	0.02	-1.93	0.06	1.1	1	1.2	0.500824	1.27	0.243379	2.65	0.405082
MD09G1034400	12	module1		formate dehydrogenase	M25.10 // C1-metabolism.formate dehydrogenase	1.77	0.01	1.26	0.67	-1.41	0.74	132.9	28.47	94.05	18.1171	81.36	17.9435
MD09G1035200	13	module1		methyl-CPG-binding domain 9	M27.3.59 // RNA.regulation of transcription.Methyl binding domain proteins	-2.32	0.00439	-2.54	0.0018	-1.1	1	0.82	0.343074	0.74	0.126062	2.05	0.409308
MD09G1037500	13	module1		TFIIS helical bundle-like domain	M27.3.99 // RNA.regulation of transcription.unclassified	-2.68	3.89e-05	-2.92	1.41e-05	-1.09	1	2.74	1.36783	2.44	0.657749	7.72	1.38654
MD09G1037700	13	module1		breast basic conserved 1	M29.2.1.2.2.13 // protein.synthesis.ribosomal protein.eukaryotic.60S subunit.L13	3.47	0.00236	3.77	0.00162	1.09	1	16.26	6.9274	17.59	8.11433	5.01	2.58608
MD09G1049000	14	module1		homeobox 3	M27.3.22 // RNA.regulation of transcription.HB,Homeobox transcription factor family	1.25	0.46	1.72	0.00471	1.37	0.52	21.73	2.1588	29.76	3.05115	18.85	0.528331
MD09G1049700	13	module1		Ribosomal protein S4	M29.2.1.2.1.9 // protein.synthesis.ribosomal protein.eukaryotic.40S subunit.S9	1.53	0.04	1.55	0.05	1.02	1	517.66	67.2299	524.05	27.2595	365.52	56.3265
MD09G1049900	12	module1		Protein of unknown function	M35.2 // not assigned.unknown	-2.31	0.02	-2.11	0.06	1.1	1	0.58	0.249533	0.63	0.171537	1.44	0.451368
MD09G1054000	14	module1		myb domain protein 16	M27.3.25 // RNA.regulation of transcription.MYB domain transcription factor family	1.14	0.84	1.58	0.02	1.39	0.44	24.4	1.85857	33.64	3.44657	23.12	4.13287
MD09G1054200	12	module1		Pyridoxal phosphate (PLP)-dependent transferases superfamily protein	M13.1.3.4.1 // amino acid metabolism.synthesis.aspartate family.methionine.cystathionine gamma-synthase	1.52	0.02	1.41	0.1	-1.08	1	61.81	5.10508	56.67	7.78391	43.7	3.79962
MD09G1064300	12	module1		PHD finger family protein	M33.99 // development.unspecified	-1.91	0.04	-1.81	0.09	1.06	1	1.14	0.399875	1.17	0.273785	2.31	0.524627
MD09G1065800	13	module1		dentin sialophosphoprotein-related	M35.1 // not assigned.no ontology	-2.19	0.01	-2.68	0.00103	-1.23	1	1.68	0.900259	1.34	0.397115	3.88	0.833522
MD09G1066800	14	module1		hydroxyproline-rich glycoprotein family protein	M35.2 // not assigned.unknown	1.36	0.34	1.74	0.03	1.28	1	38.3	10.4769	49.25	8.91625	30.71	3.95893
MD09G1067100	13	module1		receptor-like protein kinase 2	M30.2.99 // signalling.receptor kinases.misc	-1.93	0.00501	-1.88	0.01	1.03	1	3.14	1.17863	3.18	0.700785	6.45	0.722836
MD09G1071100	12	module1		Acid phosphatase/vanadium-dependent haloperoxidase-related protein	M35.2 // not assigned.unknown	1.76	0.05	1.53	0.24	-1.15	1	21.8	7.06682	18.62	3.48308	13.2	2.02515
MD09G1075600	13	module1		auxin transport protein (BIG)	M17.2.2 // hormone metabolism.auxin.signal transduction	-3.91	1.89e-08	-4.11	1.91e-08	-1.05	1	0.6	0.304904	0.56	0.185652	2.49	0.72085
MD09G1077600	13	module1		ARM repeat superfamily protein	M35.2 // not assigned.unknown	-1.85	0.01	-1.98	0.00507	-1.07	1	2.31	0.897715	2.1	0.43714	4.49	0.297265
MD09G1082800	13	module1		histone acetyltransferase of the CBP family 1	M27.3.54 // RNA.regulation of transcription.Histone acetyltransferases	-2.09	0.02	-2.08	0.02	1	1	1.69	0.597802	1.71	0.48377	3.89	0.782091
MD09G1082900	13	module1		little nuclei1	M35.1 // not assigned.no ontology	-1.95	0.000454	-1.81	0.00386	1.07	1	15.95	5.33	16.75	2.18564	33	8.12618
MD09G1087300	14	module1		Ribosomal protein PSRP-3/Ycf65	M29.2.1.1.1.1.83 // protein.synthesis.ribosomal protein.prokaryotic.chloroplast.30S subunit.PSRP3	1.53	0.23	2	0.02	1.31	1	24.28	5.46674	31.36	9.36272	17.3	5.21602
MD09G1090500	13	module1		photosystem II family protein	M1.1.1.2 // PS.lightreaction.photosystem II.PSII polypeptide subunits	1.5	0.04	1.56	0.03	1.04	1	93.57	18.6954	96.43	6.64647	67.22	10.3571
MD09G1096600	12	module1		Wound-responsive family protein	M35.2 // not assigned.unknown	2.65	0.02	2.28	0.07	-1.16	1	23.99	9.29669	19.85	3.63275	9.36	1.63133
MD09G1099100	12	module1		Outer arm dynein light chain 1 protein	M29.4 // protein.postranslational modification	-1.54	0.05	-1.46	0.12	1.05	1	11.27	3.00345	11.51	1.01454	18.3	2.12224
MD09G1099500	14	module1		B-box type zinc finger family protein	M27.3.7 // RNA.regulation of transcription.C2C2(Zn) CO-like, Constans-like zinc finger family	1.41	0.24	1.75	0.02	1.24	1	18.01	2.18108	22.23	4.99221	13.78	2.10924
MD09G1102800	12	module1		Phototropic-responsive NPH3 family protein	M30.11 // signalling.light	-2.31	0.01	-1.46	0.54	1.58	0.91	1.52	0.34529	2.39	0.519519	3.86	0.803217
MD09G1103200	13	module1		SET domain protein 2	M27.3.69 // RNA.regulation of transcription.SET-domain transcriptional regulator family	-2.94	3.62e-05	-3.07	3.69e-05	-1.04	1	1.21	0.667252	1.12	0.274515	3.74	1.11599
MD09G1103300	12	module1		Protein of unknown function (DUF1218)	M35.2 // not assigned.unknown	-1.89	0.03	-1.23	0.87	1.54	0.68	7.32	1.7493	10.83	1.53567	14.48	5.41627
MD09G1108400	14	module1		Ribosomal protein L6 family	M29.2.1.1.1.2.6 // protein.synthesis.ribosomal protein.prokaryotic.chloroplast.50S subunit.L6	1.57	0.17	1.93	0.02	1.23	1	32.62	9.72294	39.88	14.0539	22.52	6.6909
MD09G1109300	12	module1		Galactosyltransferase family protein	M26.2 // misc.UDP glucosyl and glucoronyl transferases /// M29.7 // protein.glycosylation	-1.6	0.00869	-1.31	0.3	1.22	1	14.95	2.34516	18.04	1.58949	25.71	6.36116
MD09G1110300	12	module1		5'adenylylphosphosulfate reductase 2	M35.2 // not assigned.unknown	-2.1	0.00364	-1.43	0.38	1.46	0.78	84.11	23.328	124.11	33.5956	190.66	62.2481
MD09G1110800	12	module1		B-cell receptor-associated 31-like	M35.1 // not assigned.no ontology	1.52	0.05	1.44	0.13	-1.06	1	66.32	15.5436	62.94	3.37516	47.47	4.97218
MD09G1112100	12	module1		Lycopene beta/epsilon cyclase protein	M35.2 // not assigned.unknown	-1.68	0.01	-1.28	0.51	1.32	0.96	5.9	0.91011	7.8	0.581342	10.87	1.67192
MD09G1112200	13	module1		RmlC-like cupins superfamily protein	M35.2 // not assigned.unknown	1.82	0.00799	2.13	0.000602	1.17	1	55.68	13.2094	65.45	10.7456	33.46	7.79698
MD09G1114400	12	module1		ARM repeat superfamily protein	M35.1.3 // not assigned.no ontology.armadillo/beta-catenin repeat family protein	-2.1	0.0007	-1.46	0.21	1.43	0.69	4.88	1.96007	6.81	1.10645	10.87	1.50903
MD09G1123200	12	module1		Sterile alpha motif (SAM) domain-containing protein	M35.2 // not assigned.unknown	1.53	0.05	1.44	0.15	-1.07	1	52.91	11.4585	49.73	3.99992	37.54	1.97389
MD09G1128300	12	module1		Protein kinase superfamily protein	M35.1.1 // not assigned.no ontology.ABC1 family protein	-1.8	0.01	-1.49	0.2	1.21	1	3.44	0.641535	4.32	0.254608	7.04	1.10731
MD09G1129300	14	module1		Aldolase-type TIM barrel family protein	M13.1.6.5.4 // amino acid metabolism.synthesis.aromatic aa.tryptophan.indole-3-glycerol phosphate synthase	1.49	0.05	1.65	0.01	1.11	1	37.13	5.50929	41.06	4.60467	27.02	3.06516
MD09G1131900	12	module1		Protein of unknown function	M35.2 // not assigned.unknown	-2.71	0.00357	-1.88	0.15	1.44	1	1.1	0.56133	1.59	0.249583	3.22	1.22352
MD09G1133400	14	module1		Domain of unknown function (DUF2431)	M35.2 // not assigned.unknown	-1.58	0.51	-2.59	0.04	-1.63	1	6.17	2.53546	3.54	0.740923	10.03	4.03183
MD09G1137000	14	module1		Topoisomerase II-associated protein PAT1	M35.2 // not assigned.unknown	-1.59	0.07	-1.75	0.02	-1.1	1	5.47	2.37687	4.78	0.761512	9.06	0.812665
MD09G1138500	13	module1		Protein of unknown function	M35.2 // not assigned.unknown	-1.81	0.00927	-1.91	0.00515	-1.06	1	5.79	1.46108	5.35	1.84572	11.12	1.56619
MD09G1145000	13	module1		auxin response factor 6	M27.3.4 // RNA.regulation of transcription.ARF, Auxin Response Factor family	-1.95	0.000835	-1.87	0.00346	1.04	1	12	4.56944	12.21	2.09756	24.77	3.54708
MD09G1146300	14	module1		photosystem II subunit P-1	M1.1.1.2 // PS.lightreaction.photosystem II.PSII polypeptide subunits	1.44	0.15	1.73	0.02	1.2	1	497.57	87.6641	594.04	63.6974	373.38	74.1763
MD09G1146500	12	module1		helicase in vascular tissue and tapetum	M28.1 // DNA.synthesis/chromatin structure /// M28.99 // DNA.unspecified	-1.61	0.03	-1.53	0.08	1.05	1	5.7	1.85873	5.91	0.910769	9.8	0.385314
MD09G1150200	13	module1		glucan synthase-like 7	M3.6 // minor CHO metabolism.callose	-1.88	0.02	-1.9	0.02	-1.01	1	4.15	1.16055	4.1	0.511167	8.49	0.931106
MD09G1151000	12	module1		Kinase-related protein of unknown function (DUF1296)	M29.4 // protein.postranslational modification	-1.82	0.02	-1.6	0.1	1.14	1	3.76	1.25245	4.24	0.657235	7.39	1.08571
MD09G1151800	12	module1		MAP kinase 20	M30.6 // signalling.MAP kinases	-1.58	0.01	-1.29	0.39	1.23	1	28.12	8.27336	33.96	4.33901	47.37	2.94092
MD09G1153000	12	module1		Leucine-rich repeat receptor-like protein kinase family protein	M35.2 // not assigned.unknown	-3.46	0.04	-2.9	0.11	1.2	1	0.37	0.134505	0.46	0.235	1.49	0.191028
MD09G1158600	13	module1		Cellulose-synthase-like C5	M10.2 // cell wall.cellulose synthesis	-1.93	0.000253	-1.53	0.05	1.26	1	9.37	2.76156	11.68	2.22788	19.47	3.31151
MD09G1159900	14	module1		No annotation	M35.2 // not assigned.unknown	2.01	0.21	2.94	0.02	1.46	1	4.56	1.50843	6.82	1.0427	2.45	1.29059
MD09G1160300	14	module1		autoinhibited Ca(2+)-ATPase 9	M30.3 // signalling.calcium	-1.11	0.97	-1.68	0.01	-1.51	0.19	20.63	4.26944	13.52	3.95159	24.54	3.3131
MD09G1170000	13	module1		histone acetyltransferase of the CBP family 1	M27.3.54 // RNA.regulation of transcription.Histone acetyltransferases	-1.92	0.000513	-2.08	0.000129	-1.08	1	4.65	1.55046	4.19	0.774188	9.47	1.84248
MD09G1171000	13	module1		Leucine-rich receptor-like protein kinase family protein	M30.2.10 // signalling.receptor kinases.leucine rich repeat X	-2.45	0.04	-2.57	0.03	-1.05	1	0.72	0.253163	0.67	0.23796	1.88	0.195171
MD09G1173300	13	module1		phosphatidylinositol-4-phosphate 5-kinase family protein	M30.4.1 // signalling.phosphinositides.phosphatidylinositol-4-phosphate 5-kinase	-2.54	0.0034	-2.38	0.01	1.07	1	0.63	0.237837	0.66	0.220057	1.71	0.368465
MD09G1173400	12	module1		Eukaryotic translation initiation factor 2B (eIF-2B) family protein	M29.2.3 // protein.synthesis.initiation	1.67	0.02	1.49	0.11	-1.12	1	16.94	2.65587	15.23	2.14362	11.08	0.323986
MD09G1175500	14	module1		Phosphoinositide phosphatase family protein	M11.9.3 // lipid metabolism.lipid degradation.lysophospholipases /// M30.4 // signalling.phosphinositides	-1.51	0.07	-1.59	0.05	-1.05	1	9.95	2.27144	9.29	1.4908	15.99	4.66859
MD09G1177000	13	module1		COP1-interacting protein-related	M35.1 // not assigned.no ontology	-1.79	0.00832	-1.87	0.0054	-1.05	1	3.19	1.07046	2.99	0.430765	6.08	0.996427
MD09G1178000	13	module1		Protein of unknown function	M35.2 // not assigned.unknown	-2.11	0.00395	-2.32	0.0013	-1.1	1	2.67	1.3618	2.35	0.630311	5.92	1.04793
MD09G1180400	13	module1		OB-fold-like protein	M35.2 // not assigned.unknown	1.86	0.01	2.2	0.0011	1.18	1	99.66	37.5898	118.41	19.5891	58.58	7.47986
MD09G1180500	13	module1		Subtilase family protein	M29.5.1 // protein.degradation.subtilases	-1.85	0.0087	-1.85	0.01	1	1	18.45	8.26835	17.95	4.66905	35.97	2.76066
MD09G1181800	12	module1		No annotation	M35.2 // not assigned.unknown	-1.78	0.04	-1.12	1	1.59	0.47	18.53	2.81661	28.99	3.19567	35.24	8.72128
MD09G1184300	13	module1		B-block binding subunit of TFIIIC	M35.1 // not assigned.no ontology	-1.84	0.0073	-1.87	0.00736	-1.02	1	2.04	0.809115	1.94	0.211246	3.96	0.841838
MD09G1187400	14	module1		nijmegen breakage syndrome 1	M35.2 // not assigned.unknown	1.24	0.63	2.04	0.000933	1.65	0.1	11.02	1.2607	18.08	3.78535	9.66	0.576368
MD09G1189600	13	module1		Protein of unknown function (DUF3511)	M35.2 // not assigned.unknown	2.13	0.00239	1.88	0.02	-1.14	1	69.63	23.6852	61.37	8.1453	35.63	3.2266
MD09G1190200	14	module1		ATPase E1-E2 type family protein / haloacid dehalogenase-like hydrolase family protein	M34.1 // transport.p- and v-ATPases /// M34.99 // transport.misc	-1.4	0.13	-1.71	0.00575	-1.22	1	7.59	2.00127	6.07	1.10692	11.24	0.638612
MD09G1192700	14	module1		Other Eukaryotes-24337 (source: NCBI BLink).	M30.11 // signalling.light	1.54	0.14	1.84	0.02	1.2	1	22.89	7.08733	27.78	2.22826	16.34	1.86931
MD09G1193100	12	module1		Protein kinase superfamily protein	M30.2.18 // signalling.receptor kinases.extensin	-1.73	0.01	-1.25	0.64	1.38	0.76	18.49	5.55039	25.03	4.17112	33.94	8.13835
MD09G1196500	13	module1		Ribosomal L28e protein family	M29.2.1.2.2.28 // protein.synthesis.ribosomal protein.eukaryotic.60S subunit.L28	1.86	0.00609	1.83	0.01	-1.02	1	156.77	33.1197	152.98	34.7951	91.13	18.1601
MD09G1198000	13	module1		Ribosomal protein S30 family protein	M35.2 // not assigned.unknown	1.65	0.01	1.8	0.00366	1.1	1	74.56	21.3464	82.07	8.24139	49.53	1.09728
MD09G1199900	12	module1		actin binding protein family	M31.1 // cell.organisation	-1.76	0.03	-1.35	0.48	1.3	1	3.86	0.424529	4.91	0.916638	7.18	0.737134
MD09G1201800	13	module1		Protein of unknown function	M35.2 // not assigned.unknown	-2.36	0.0027	-2.19	0.01	1.08	1	2.52	1.33538	2.67	0.400208	6.35	1.2117
MD09G1207700	14	module1		Argonaute family protein	M27.3.36 // RNA.regulation of transcription.Argonaute /// M33.99 // development.unspecified	3.47	0.33	12.97	0.00428	3.74	0.56	0.28	0.463492	0.8	0.408932	0.06	0.0189297
MD09G1208900	14	module1		golgin candidate 5	M31.4 // cell.vesicle transport	-1.47	0.04	-1.51	0.03	-1.03	1	9.14	2.26851	8.82	0.709483	14.51	1.36035
MD09G1213000	14	module1		Heat shock protein 70 (Hsp 70) family protein	M20.2.1 // stress.abiotic.heat	-1.5	0.06	-1.58	0.03	-1.05	1	27.61	9.86266	25.79	2.96066	44.23	4.07506
MD09G1223900	13	module1		PPPDE putative thiol peptidase family protein	M35.2 // not assigned.unknown	1.66	0.02	1.67	0.02	1	1	24.61	5.12523	24.81	1.98619	16.15	2.2458
MD09G1225000	12	module1		multidrug resistance-associated protein 11	M34.16 // transport.ABC transporters and multidrug resistance systems	-1.82	0.00545	-1.57	0.08	1.16	1	3.17	0.678988	3.61	0.728898	6.17	0.991476
MD09G1225600	14	module1		Protein of unknown function	M35.2 // not assigned.unknown	1.47	0.07	1.78	0.00261	1.22	1	39.38	6.30202	47.9	2.32084	29.19	3.03516
MD09G1225800	13	module1		Chaperone DnaJ-domain superfamily protein	M20.2.1 // stress.abiotic.heat	2.16	0.000205	1.96	0.00294	-1.1	1	39.05	11.3517	34.88	7.16528	19.43	2.40144
MD09G1235900	10	module1		Ribosomal L5P family protein	M29.2.1.2.2.11 // protein.synthesis.ribosomal protein.eukaryotic.60S subunit.L11 /// M29.2.1.2.2.16 // protein.synthesis.ribosomal protein.eukaryotic.60S subunit.L16	1.03	1	1.94	0.00238	1.88	0.00869	38.77	10.248	72.89	11.2285	40.85	7.57402
MD09G1240500	13	module1		global transcription factor group E4	M27.3.52 // RNA.regulation of transcription.Global transcription factor group	-2.02	0.00199	-1.87	0.01	1.08	1	5.35	2.16917	5.62	1.06425	11.45	2.22654
MD09G1240800	14	module1		plasmodesmata callose-binding protein 5	M26.4 // misc.beta 1,3 glucan hydrolases	1.37	0.25	1.63	0.04	1.18	1	21.04	1.53823	24.85	2.32985	16.57	3.29975
MD09G1243900	12	module1		targeting protein for XKLP2	M31.3 // cell.cycle	-1.76	0.02	-1.32	0.51	1.33	1	6.05	2.37959	8.05	0.994799	11.57	2.34113
MD09G1249800	12	module1		Acyl-CoA N-acyltransferases (NAT) superfamily protein	M27.3.54 // RNA.regulation of transcription.Histone acetyltransferases	2.26	0.04	2.24	0.05	-1.01	1	7.53	1.95251	7.47	1.06778	3.6	0.724178
MD09G1251900	13	module1		pre-mRNA splicing factor-related	M27.1.1 // RNA.processing.splicing	-1.6	0.02	-1.62	0.03	-1.01	1	6.6	2.10319	6.38	0.823908	11.18	0.84571
MD09G1253700	14	module1		Protein of unknown function	M35.2 // not assigned.unknown	1.37	0.36	1.73	0.04	1.27	1	23.83	4.84766	30.13	7.09386	18.87	1.91952
MD09G1255900	14	module1		HEAT repeat-containing protein	M35.2 // not assigned.unknown	-1.54	0.07	-1.78	0.01	-1.15	1	4.45	1.2788	3.78	0.588352	7.34	0.198074
MD09G1258800	13	module1		THO2	M35.2 // not assigned.unknown	-1.68	0.04	-1.82	0.02	-1.09	1	3.69	1.53973	3.32	0.509771	6.57	1.27125
MD09G1259000	13	module1		HhH-GPD base excision DNA repair family protein	M27.3.34 // RNA.regulation of transcription.Orphan family	-3.51	0.01	-5.27	0.000575	-1.5	1	0.33	0.262679	0.22	0.12339	1.27	0.337083
MD09G1259100	13	module1		HhH-GPD base excision DNA repair family protein	M27.3.34 // RNA.regulation of transcription.Orphan family	-2.22	0.000265	-2.48	3.77e-05	-1.12	1	3.44	1.283	3	0.475911	8.11	2.16972
MD09G1260100	13	module1		chaperonin 10	M29.4 // protein.postranslational modification /// M29.6 // protein.folding	1.64	0.02	1.78	0.00709	1.09	1	68.86	14.4192	74.67	12.5645	45.55	10.0607
MD09G1261900	12	module1		ARM repeat superfamily protein	M35.1.3 // not assigned.no ontology.armadillo/beta-catenin repeat family protein	-1.63	0.04	-1.15	0.96	1.42	0.67	7.44	1.35725	10.39	1.34199	12.94	1.63374
MD09G1262600	12	module1		Protein kinase superfamily protein	M29.4.1.56 // protein.postranslational modification.kinase.receptor like cytoplasmatic kinase VI	-1.58	0.03	-1.12	0.99	1.41	0.52	8.86	1.67864	12.39	1.25056	15.16	1.81454
MD09G1263200	14	module1		high mobility group A	M28.1 // DNA.synthesis/chromatin structure	1.59	0.23	2.06	0.03	1.29	1	11.47	3.52635	14.97	6.39936	7.95	1.26297
MD09G1267600	12	module1		embryonic cell protein 63	M33.2 // development.late embryogenesis abundant	-1.98	0.02	-1.05	1	1.88	0.13	9.4	4.10865	17.15	5.52312	19.77	8.99013
MD09G1275500	13	module1		P-loop containing nucleoside triphosphate hydrolases superfamily protein	M28.1 // DNA.synthesis/chromatin structure	-3.2	2.46e-05	-2.57	0.00176	1.24	1	0.55	0.229547	0.65	0.0634429	1.84	0.399448
MD09G1281400	12	module1		P-loop containing nucleoside triphosphate hydrolases superfamily protein	M28.1 // DNA.synthesis/chromatin structure	-2.28	0.000439	-1.69	0.07	1.35	1	2.38	0.742894	3.09	0.649173	5.7	1.10376
MD09G1282200	13	module1		auxin response factor 8	M27.3.4 // RNA.regulation of transcription.ARF, Auxin Response Factor family	-1.78	0.00362	-1.64	0.02	1.09	1	17.9	6.41521	19.03	3.49374	33.84	2.77198
MD09G1285000	13	module1		Protein of unknown function (DUF498/DUF598)	M35.2 // not assigned.unknown	1.72	0.00205	1.67	0.00608	-1.03	1	46.25	6.96499	44.6	3.81987	28.94	3.23536
MD09G1286100	12	module1		AMP-dependent synthetase and ligase family protein	M11.1.9 // lipid metabolism.FA synthesis and FA elongation.long chain fatty acid CoA ligase	-1.77	0.02	-1.39	0.39	1.28	1	17.19	5.15654	21.88	4.43277	33.22	12.3709
MD09G1290400	13	module1		Ribosomal protein L7Ae/L30e/S12e/Gadd45 family protein	M29.2.1.2.2.57 // protein.synthesis.ribosomal protein.eukaryotic.60S subunit.L7A	1.98	0.03	2.04	0.03	1.03	1	5.17	1.40782	5.31	0.932787	2.83	0.210159
MD10G1005100	12	module1		Defender against death (DAD family) protein	M20.1 // stress.biotic	1.59	0.02	1.52	0.05	-1.05	1	111.91	16.1702	105.58	12.719	76.15	8.85067
MD10G1005500	14	module1		Transducin/WD40 repeat-like superfamily protein	M27.3.24 // RNA.regulation of transcription.MADS box transcription factor family	-1.81	0.25	-2.7	0.02	-1.5	1	1.3	0.70249	0.85	0.268871	2.51	0.779418
MD10G1009800	13	module1		SUPPRESSOR OF AUXIN RESISTANCE1	M35.2 // not assigned.unknown	-1.59	0.05	-1.62	0.05	-1.02	1	4.08	1.24192	3.96	0.770498	6.94	0.534353
MD10G1011900	14	module1		Thioredoxin superfamily protein	M21.1 // redox.thioredoxin	1.04	1	1.68	0.01	1.62	0.06	62.58	9.3138	101.47	5.69004	65.48	14.3362
MD10G1012000	14	module1		SEUSS transcriptional co-regulator	M27.3.11 // RNA.regulation of transcription.C2H2 zinc finger family /// M27.3.99 // RNA.regulation of transcription.unclassified	-1.51	0.06	-1.6	0.03	-1.06	1	7.54	2.44805	6.93	0.792465	12.1	1.95488
MD10G1017600	12	module1		Translation initiation factor IF6	M29.2.3 // protein.synthesis.initiation	1.53	0.04	1.54	0.05	1	1	64.31	13.0136	64.22	5.79897	45.38	3.55193
MD10G1021000	12	module1		putative	M20.1.7 // stress.biotic.PR-proteins	-2.13	0.03	-1.71	0.22	1.25	1	1.66	0.333304	2.1	1.15497	3.89	1.20403
MD10G1024100	13	module1		eukaryotic translation initiation factor 2 (eIF-2) family protein	M29.2.3 // protein.synthesis.initiation /// M29.2.99 // protein.synthesis.misc	-1.8	0.00801	-1.83	0.00899	-1.02	1	6.82	2.62155	6.56	1.36981	13.02	2.35926
MD10G1024500	14	module1		Small nuclear ribonucleoprotein family protein	M27.1 // RNA.processing	1.41	0.14	1.55	0.04	1.1	1	62.1	16.1182	68.43	2.68181	47.88	3.95067
MD10G1032900	14	module1		SET domain group 26	M27.3.69 // RNA.regulation of transcription.SET-domain transcriptional regulator family	-1.84	0.1	-2.26	0.02	-1.23	1	1.4	0.678841	1.13	0.247572	2.8	0.457165
MD10G1035000	12	module1		putative	M20.1 // stress.biotic /// M20.1.7 // stress.biotic.PR-proteins	-7.65	0.03	-3.76	0.33	2.03	1	0.9	1.46843	1.97	2.13293	8.01	6.47893
MD10G1037200	13	module1		No annotation	M35.2 // not assigned.unknown	1.92	0.00287	1.71	0.03	-1.13	1	27.83	5.12436	24.34	4.2566	15.6	3.58656
MD10G1044100	13	module1		FORMS APLOID AND BINUCLEATE CELLS 1A	M30.4.1 // signalling.phosphinositides.phosphatidylinositol-4-phosphate 5-kinase	-2.36	0.000176	-2.13	0.00219	1.11	1	1.89	0.697011	2.05	0.491121	4.75	0.717745
[truncated: 2,145 more rows]

## Sheet: Table S8
Table S8. Genes expressed in the c2 and c3 regions
Name	Chromosome	Region-bp (- strain)	Description	MapMan Bins	Columnar/Std1 Fold change	Columnar/Std1 FDR p-value	Std2/Std1 Fold change	Std2/Std1 FDR p-value	Std2/Columnar Fold change	Std2/Columnar FDR p-value	Columnar Mean-RPKM	Columnar SD-RPKM	Std2 Mean-RPKM	Std2 SD-RPKM	Std1 Mean-RPKM	Std1 SD-RPKM	# of non-synonymous SNVs (homozygous in pool Std2) of segregation types A-C
MD09G1174600	Chr09	14810392..14813413	GDSL-motif lipase 3	M26.28 // misc.GDSL-motif lipase	9.7619	0.003226	2.0082	0.801087	-4.86101	0.13163	0.759468	0.425225	0.154606	0.136996	0.0879941	0.0640907	1
MD09G1174700	Chr09	14855830..14857689	GDSL lipase 1	M26.28 // misc.GDSL-motif lipase	4.34344	0.001695	-1.08057	0.999856	-4.69337	0.002292	3.70443	1.39828	0.747748	0.388696	0.900022	0.246984	3
MD09G1175100	Chr09	14885362..14887658	GDSL lipase 1	M26.28 // misc.GDSL-motif lipase	4.5877	0.001122	1.27583	0.999856	-3.59586	0.0276884	3.89342	1.35828	1.03738	0.747315	0.912476	0.33188	1
MD09G1177800	Chr09	15221862..15224942	Aldolase-type TIM barrel family protein	M1.2.2 // PS.photorespiration.glycolate oxydase	2.42381	0.006223	-1.44403	0.571747	-3.50005	5.25e-05	34.7939	11.0786	9.7351	4.84292	15.331	8.35969	0
MD09G1180800	Chr09	15515476..15515841	Protein of unknown function	M35.2 // not assigned.unknown	6.0852	0.0235677	-1.53774	0.999856	-9.35747	0.0128377	3.4264	2.32336	0.369287	0.32817	0.574336	0.403025	0
MD10G1164100	Chr10	(25512759..25515176	No annotation	M35.2 // not assigned.unknown	-31.0234	1.317e-05	2.14495	0.480566	66.5435	5.737e-08	0.0562942	0.0466967	4.92042	2.99574	2.42614	1.76978	1
MD10G1171100	Chr10	(26375971..26380350	GDSL-like Lipase/Acylhydrolase superfamily protein	M26.28 // misc.GDSL-motif lipase	-3.49565	3.314e-06	1.48938	0.423347	5.20634	7.296e-10	12.201	7.73313	64.8097	16.6776	47.1896	7.91868	0
MD10G1171900	Chr10	(26443462..26445516	Protein of unknown function	M35.2 // not assigned.unknown	-2.41294	0.0006207	-1.02801	0.999856	2.3472	0.003032	3.93869	0.38268	9.35161	1.23339	10.4496	2.31675	0
MD10G1172300	Chr10	26469318..26470297	glutathione S-transferase TAU 8/AT3G09270	M26.9 // misc.glutathione S transferases	1.83604	0.0820146	-1.89022	0.0862459	-3.47053	2.022e-05	24.6987	5.39679	7.09598	3.51035	14.6336	3.93535	0
MD10G1173300	Chr10	(26578307..26579397	No annotation	M35.2 // not assigned.unknown	-424.934	0.00125	1.45698	0.842173	619.12	0.001423	0	0	5.44445	1.99798	4.14758	2.26531	0
MD10G1174000	Chr10	(26664406..26666780	No annotation	M35.2 // not assigned.unknown	-6.1589	3.599e-05	-1.23664	0.999856	4.98037	0.001337	1.10334	1.10091	5.61798	0.638001	7.56327	1.33238	0
MD10G1176100	Chr10	26845060..26852392	Long-chain fatty alcohol dehydrogenase family protein	M35.2 // not assigned.unknown	13.6251	0.001353	1.48701	0.999856	-9.16278	0.0112774	0.296873	0.176182	0.0284545	0.0227994	0.0233924	0.0144398	4
MD10G1185400	Chr10	27971966..27973864	2-oxoglutarate (2OG) and Fe(II)-dependent oxygenase superfamily protein	M16.8.3 // secondary metabolism.flavonoids.dihydroflavonols	59.5422	0.001025	2.1442	0.999856	-27.769	0.0004025	0.805044	0.26171	0.0214652	0.0143123	0.008423	0.0168469	0
MD10G1165100	Chr10	(25577515..25583764	LEUNIG homolog	M27.3.58 // RNA.regulation of transcription.LUG	-1.45703	0.138346	-1.61055	0.0469139	-1.10536	0.999975	6.39681	1.55397	5.83835	0.909614	10.2714	1.19043	6
MD09G1170200	Chr09	(14209028..14213404	Enhancer of polycomb-like transcription factor protein	M27.3.65 // RNA.regulation of transcription.Polycomb Group (PcG)	-1.26102	0.600857	-1.17176	0.904651	1.07618	0.999975	5.75389	0.791747	6.27757	0.66655	8.1252	0.933419	1
MD09G1169400	Chr09	14072720..14073777	hAT transposon superfamily protein	M28.1.1.4 // DNA.synthesis/chromatin structure.retrotransposon/transposase.hat-like transposase	-1.21216	0.999986	-1.15717	0.999856	1.04752	0.999975	0.196892	0.238927	0.270097	0.122519	0.325243	0.121423	1
MD09G1169500	Chr09	14098178..14104855	DUF547	M27.3.27 // RNA.regulation of transcription.NAC domain transcription factor family	-1.2021	0.7093	-1.28451	0.513181	-1.06856	0.999975	6.04125	1.2176	5.73946	0.529673	8.03753	1.3598	1
MD09G1169800	Chr09	(14182403..14184467	Protein of unknown function	M35.2 // not assigned.unknown	-2.19272	0.0870186	1.08408	0.999856	2.37708	0.159566	2.10508	0.867364	5.10005	1.31092	5.12704	0.913359	0
MD09G1169900	Chr09	(14184878..14189280	high chlorophyll fluorescence phenotype 173	M35.2 // not assigned.unknown	-1.4228	0.13678	1.0599	0.999856	1.50803	0.205599	18.5853	2.35797	27.691	5.59937	28.5714	6.38972	1
MD09G1170000	Chr09	(14189983..14200690	histone acetyltransferase of the CBP family 1	M27.3.54 // RNA.regulation of transcription.Histone acetyltransferases	-1.92107	0.000513	-2.08019	0.0001294	-1.08283	0.999975	4.64958	1.55173	4.18642	0.776062	9.47005	1.8399	0
MD09G1170800	Chr09	(14398626..14407781	Homeodomain-like transcriptional regulator	M27.3.67 // RNA.regulation of transcription.putative transcription regulator	-1.56877	0.282294	-1.4155	0.564241	1.10828	0.999975	1.1391	0.437655	1.30906	0.28993	2.00226	0.221771	0
MD09G1171000	Chr09	14430200..14433418	Leucine-rich receptor-like protein kinase family protein	M30.2.10 // signalling.receptor kinases.leucine rich repeat X	-2.4495	0.0378888	-2.5675	0.0329811	-1.04817	0.999975	0.715376	0.253801	0.669064	0.241409	1.88006	0.195251	0
MD09G1171100	Chr09	14435068..14440341	Calcineurin-like metallo-phosphoesterase superfamily protein	M26.27 // misc.calcineurin-like phosphoesterase family protein	-1.10882	0.999986	-1.16462	0.923855	-1.05032	0.999975	6.61762	1.54861	6.20504	1.46653	7.84937	1.34206	0
MD09G1171200	Chr09	(14441348..14441533	ROTUNDIFOLIA like 9	M35.2 // not assigned.unknown	2.34817	0.813951	-7.53297	0.727248	-17.6887	0.899545	0.440777	0.443963	0	0	0.220623	0.441246	0
MD09G1171300	Chr09	14479172..14485598	autoinhibited H(+)-ATPase isoform 10	M34.1 // transport.p- and v-ATPases	-1.10281	0.983483	-1.21305	0.632142	-1.09996	0.999975	38.312	6.08754	34.3911	6.09284	45.1746	5.26676	0
MD09G1171500	Chr09	(14492064..14495283	alpha/beta-Hydrolases superfamily protein	M11.9.2.1 // lipid metabolism.lipid degradation.lipases.triacylglycerol lipase	-1.32213	0.944296	-1.08107	0.999856	1.22299	0.999975	0.78697	0.317972	0.944643	0.336075	1.10312	0.159774	0
MD09G1171600	Chr09	14504219..14511276	STRUBBELIG-receptor family 6	M30.2.5 // signalling.receptor kinases.leucine rich repeat V	-1.35661	0.186512	-1.28655	0.396339	1.05446	0.999975	24.971	5.7742	26.0152	2.6536	36.3449	4.41072	0
MD09G1171700	Chr09	(14512164..14516306	regulatory particle triple-A 1A	M29.5.11.20 // protein.degradation.ubiquitin.proteasom	1.28843	0.29711	1.26632	0.415209	-1.01746	0.999975	128.395	5.2627	125.172	8.12789	107.481	5.30523	0
MD09G1171800	Chr09	(14517057..14520505	Protein of unknown function	M35.2 // not assigned.unknown	1.072	0.999986	1.00429	0.999856	-1.06742	0.999975	10.2121	1.53735	9.72856	1.44595	10.5259	0.638212	0
MD09G1171900	Chr09	(14521408..14524365	O-fucosyltransferase family protein	M29.7.5 // protein.glycosylation.alpha-1,3-mannosyl-glycoprotein-beta-1,2-N-acetylglucosaminyltransferase(GnTI)	-1.43796	0.159485	-1.37163	0.309912	1.04836	0.999975	7.93714	1.71429	8.18776	0.437809	12.1313	0.868295	1
MD09G1172000	Chr09	(14536063..14539241	Protein of unknown function	M35.2 // not assigned.unknown	-1.30921	0.653987	-1.13452	0.999856	1.15398	0.999975	2.34171	0.320623	2.80316	0.250215	3.51525	0.616685	1
MD09G1172100	Chr09	14553657..14554592	RING/U-box superfamily protein	M29.5.11.4.2 // protein.degradation.ubiquitin.E3.RING	1.16614	0.999986	-1.31061	0.999856	-1.52835	0.999975	4.56828	2.65637	2.8132	1.14406	3.98101	2.61364	1
MD09G1172200	Chr09	(14556104..14557618	Protein of unknown function	M35.2 // not assigned.unknown	1.40764	0.983483	1.04623	0.999856	-1.34544	0.999975	0.849511	0.690935	0.625962	0.50701	0.653224	0.279817	0
MD09G1172300	Chr09	(14559923..14563896	ubiquitin-conjugating enzyme 34	M29.5.11 // protein.degradation.ubiquitin	1.15679	0.793271	1.18194	0.767748	1.02175	0.999975	73.8591	11.3835	75.2082	1.50766	69.1485	9.22899	0
MD09G1172500	Chr09	(14568546..14574475	pumilio 23	M35.1.12 // not assigned.no ontology.pumilio/Puf RNA-binding domain-containing protein	-1.00386	0.999986	-1.18957	0.899998	-1.185	0.999975	4.18841	0.596358	3.60959	0.547089	4.69351	0.534454	2
MD09G1172600	Chr09	14589583..14594272	pectin methylesterase 3	M10.8.1 // cell wall.pectin*esterases.PME	1.05821	0.999986	1.07765	0.999856	1.01837	0.999975	242.898	46.0079	244.23	28.194	246.219	34.8312	1
MD09G1172700	Chr09	14613272..14618105	No annotation	M35.2 // not assigned.unknown	-1.18028	0.999986	1.77855	0.76991	2.09918	0.999975	0.522466	0.522287	1.51663	0.515229	0.997352	0.682969	0
MD09G1172800	Chr09	(14618696..14633395	No annotation	M35.2 // not assigned.unknown	1.01062	0.999986	-1.11679	0.999856	-1.12866	0.999975	5.95311	0.985125	5.15587	0.957578	6.32065	1.32297	0
MD09G1172900	Chr09	14644351..14647956	pectin methylesterase 1	M10.8.1 // cell wall.pectin*esterases.PME	-1.49982	0.0395553	-1.17001	0.788617	1.28189	0.932867	16.9366	4.45694	21.1946	2.83007	26.8316	2.16701	0
MD09G1173000	Chr09	14649678..14655055	alanine aminotransferase 2	M13.1.1.3.1 // amino acid metabolism.synthesis.central amino acid metabolism.alanine.alanine aminotransferase	1.01884	0.999986	1.05932	0.999856	1.03973	0.999975	42.2063	6.15826	42.9835	4.39627	44.0444	6.93721	0
MD09G1173100	Chr09	(14658762..14662428	Remorin family protein	M27.3.99 // RNA.regulation of transcription.unclassified	-1.83038	0.547333	-1.57552	0.814749	1.16176	0.999975	0.454131	0.275246	0.540234	0.224632	0.925343	0.291207	0
MD09G1173200	Chr09	14675627..14676845	Protein of unknown function	M35.2 // not assigned.unknown	1.02604	0.999986	1.08538	0.999856	1.05784	0.999975	11.3237	3.38588	11.3449	1.81227	11.4219	2.27793	0
MD09G1173300	Chr09	(14677348..14686482	phosphatidylinositol-4-phosphate 5-kinase family protein	M30.4.1 // signalling.phosphinositides.phosphatidylinositol-4-phosphate 5-kinase	-2.54424	0.003401	-2.38262	0.0103267	1.06783	0.999975	0.625957	0.233961	0.657073	0.216891	1.70586	0.367713	3
MD09G1173400	Chr09	14695059..14697970	Eukaryotic translation initiation factor 2B (eIF-2B) family protein	M29.2.3 // protein.synthesis.initiation	1.67069	0.0159691	1.49489	0.112109	-1.1176	0.999975	16.9418	2.65963	15.2308	2.14408	11.0827	0.322566	0
MD09G1173600	Chr09	14718098..14719209	Protein of unknown function (DUF581)	M33.99 // development.unspecified	-2.27312	0.642504	1.22172	0.999856	2.77711	0.999975	0.0993247	0.119483	0.386172	0.193708	0.33901	0.35488	1
MD09G1173700	Chr09	14726512..14733452	ARID/BRIGHT DNA-binding domain-containing protein	M27.3.67 // RNA.regulation of transcription.putative transcription regulator	-1.08076	0.999986	-1.12225	0.990956	-1.03839	0.999975	7.65159	1.38813	7.29068	0.965356	8.91195	0.626067	4
MD09G1174400	Chr09	14794852..14797631	related to AP2 12	M27.3.3 // RNA.regulation of transcription.AP2/EREBP, APETALA2/Ethylene-responsive element binding protein family	-1.31364	0.391169	-1.15959	0.904139	1.13285	0.999975	69.0898	12.7699	76.6462	25.0981	96.9574	13.2311	3
MD09G1174500	Chr09	14804735..14807598	GDSL-motif lipase 5	M26.28 // misc.GDSL-motif lipase	-1.08944	0.999986	-1.52685	0.766097	-1.4015	0.999975	1.61337	0.926769	1.05791	0.245933	1.80025	0.65954	3
MD09G1174800	Chr09	(14857751..14865970	Protein of unknown function	M35.2 // not assigned.unknown	-1.34617	0.599619	-1.56753	0.28889	-1.16444	0.999975	4.62362	1.38568	3.90477	1.12151	6.66861	1.12765	2
MD09G1175000	Chr09	(14867190..14868734	putative	M35.2 // not assigned.unknown	-1.28719	0.942747	-1.78928	0.399014	-1.39006	0.999975	2.47276	1.02981	1.68048	0.238861	3.28006	0.535962	2
MD09G1175400	Chr09	14943615..14946138	GDSL lipase 1	M26.28 // misc.GDSL-motif lipase	-1.04629	0.999986	-1.03169	0.999856	1.01415	0.999975	6.26531	0.886566	6.32326	0.852502	7.04399	0.715626	3
MD09G1175500	Chr09	14963319..14971261	Phosphoinositide phosphatase family protein	M11.9.3 // lipid metabolism.lipid degradation.lysophospholipases /// M30.4 // signalling.phosphinositides	-1.51174	0.0724268	-1.58643	0.0469139	-1.04941	0.999975	9.95319	2.27088	9.28678	1.49022	15.9934	4.67144	7
MD09G1175600	Chr09	(14971994..14974381	40s ribosomal protein SA	M29.2.1.2.1.31 // protein.synthesis.ribosomal protein.eukaryotic.40S subunit.SA	1.32924	0.270342	1.36728	0.242009	1.02862	0.999975	149.421	31.4016	153.042	10.5324	121.335	12.8468	1
MD09G1175700	Chr09	14975062..14983601	CCAAT-binding factor	M27.3.13 // RNA.regulation of transcription.CCAAT box binding factor family, DR1	-1.39123	0.451545	-1.41896	0.454619	-1.01993	0.999975	1.85477	0.467865	1.80515	0.362687	2.76431	0.114329	1
MD09G1176300	Chr09	15075431..15079517	NADH:ubiquinone oxidoreductase intermediate-associated protein 30	M17.2.3 // hormone metabolism.auxin.induced-regulated-responsive-activated /// M29.6 // protein.folding	-1.05233	0.999986	1.27379	0.664982	1.34045	0.999975	13.588	3.13491	18.6167	0.895853	15.9851	2.53698	0
MD09G1176400	Chr09	15089442..15090938	calcium-dependent protein kinase 2	M30.3 // signalling.calcium	1.13713	0.910183	1.11085	0.999856	-1.02366	0.999975	47.7275	10.3182	45.9683	9.76325	45.071	7.60574	0
MD09G1176500	Chr09	15094858..15099409	Chaperone DnaJ-domain superfamily protein	M20.2.1 // stress.abiotic.heat	1.22133	0.645364	1.10099	0.999856	-1.1093	0.999975	26.4326	4.97927	23.9089	6.04981	23.6114	3.44113	2
MD09G1176600	Chr09	15108008..15109938	Dormancy/auxin associated family protein	M35.2 // not assigned.unknown	2.25267	0.0186065	1.94454	0.0983447	-1.15846	0.999975	32.7031	20.5648	27.4283	10.1415	15.6043	7.09052	0
MD09G1176800	Chr09	15114042..15120829	MITOCHONDRIALFERREDOXIN 2	M9.99 // mitochondrial electron transport / ATP synthesis.unspecified /// M26.30 // misc. other Ferredoxins and Rieske domain	1.03397	0.999986	1.07814	0.999856	1.04272	0.999975	10.9391	3.40691	11.4178	1.64396	11.5634	3.13081	0
MD09G1176900	Chr09	15129099..15130151	sequence-specific DNA binding transcription factors	M27.3.30 // RNA.regulation of transcription.Trihelix, Triple-Helix transcription factor family	-1.06066	0.999986	-1.17088	0.953515	-1.10392	0.999975	13.0443	3.76759	11.3572	1.65786	14.4499	2.43383	0
MD09G1177000	Chr09	15163548..15175642	COP1-interacting protein-related	M35.1 // not assigned.no ontology	-1.78672	0.00832	-1.86925	0.005397	-1.04619	0.999975	3.19156	1.07011	2.99396	0.428572	6.0784	0.994854	5
MD09G1177100	Chr09	15177862..15184085	ATP binding cassette subfamily B19	M34.16 // transport.ABC transporters and multidrug resistance systems	1.0401	0.999986	-1.94761	0.433645	-2.02572	0.897862	0.58801	0.18817	0.278088	0.144928	0.591912	0.406423	0
MD09G1177200	Chr09	15185163..15187520	Plant protein of unknown function (DUF936)	M35.2 // not assigned.unknown	-1.38998	0.636604	-1.36549	0.741691	1.01794	0.999975	2.66917	0.707951	2.62854	0.351891	3.90901	1.09531	0
MD09G1177300	Chr09	(15188275..15191521	2-oxoglutarate-dependent dioxygenase family protein	M35.1 // not assigned.no ontology	1.02313	0.999986	1.07542	0.999856	1.05111	0.999975	8.62019	0.432992	8.93103	0.613124	8.95298	0.842032	0
MD09G1177400	Chr09	15210145..15212604	Synaptobrevin family protein	M29.3.4.99 // protein.targeting.secretory pathway.unspecified	1.07522	0.999986	1.03191	0.999856	-1.04196	0.999975	30.1253	3.26549	28.5665	1.83327	30.0561	1.56129	0
MD09G1177700	Chr09	15217798..15221015	SAP domain-containing protein	M28.99 // DNA.unspecified	-2.2745	0.0882855	-1.64418	0.520335	1.38337	0.999975	1.31987	0.923329	1.85966	0.582511	3.31176	0.863363	0
MD09G1178000	Chr09	(15227806..15235605	Protein of unknown function	M35.2 // not assigned.unknown	-2.10762	0.003953	-2.32044	0.001302	-1.10098	0.999975	2.67453	1.36234	2.35487	0.631873	5.92063	1.0482	0
MD09G1178100	Chr09	(15235815..15246849	Protein of unknown function	M35.1 // not assigned.no ontology	-1.43116	0.257027	-1.20996	0.833193	1.18281	0.999975	2.8547	0.544913	3.31368	0.45915	4.33505	0.479497	0
MD09G1178200	Chr09	15249133..15250387	No annotation	M35.2 // not assigned.unknown	1.00656	0.999986	1.65037	0.767554	1.63961	0.999975	0.960506	0.452951	1.62371	0.671657	1.08573	0.471163	0
MD09G1178300	Chr09	15253982..15255733	No annotation	M35.2 // not assigned.unknown	-2.82243	0.235803	-2.27215	0.454591	1.24218	0.999975	0.115552	0.0108997	0.139314	0.0813244	0.392827	0.165652	0
MD09G1178400	Chr09	15259134..15261229	Tetratricopeptide repeat (TPR)-like superfamily protein	M19.40 // tetrapyrrole synthesis.regulation	2.02227	0.368454	-1.83739	0.57792	-3.7157	0.0634416	3.67978	2.44447	0.986693	0.381688	1.97495	1.07702	0
MD09G1178500	Chr09	(15261423..15266007	oligouridylate binding protein 1B	M27.1.1 // RNA.processing.splicing /// M27.4 // RNA.RNA binding	1.30326	0.242937	1.28137	0.351521	-1.01708	0.999975	79.7412	5.1166	77.6422	8.30018	65.6704	5.26333	0
MD09G1178600	Chr09	(15274688..15275998	jasmonate-zim-domain protein 6	M35.2 // not assigned.unknown	-1.12705	0.999986	1.10547	0.999856	1.24592	0.999975	43.7806	22.3822	54.1349	32.8566	52.3941	45.9093	0
MD09G1178800	Chr09	(15296643..15299967	Lung seven transmembrane receptor family protein	M35.2 // not assigned.unknown	1.01185	0.999986	-1.00192	0.999856	-1.01379	0.999975	32.1442	3.66518	31.5154	2.49753	34.3023	2.04013	0
MD09G1179100	Chr09	(15303760..15306605	Small nuclear ribonucleoprotein family protein	M27.1 // RNA.processing	1.12544	0.995157	1.494	0.20031	1.32747	0.999975	13.3656	4.15777	17.9627	1.3902	13.1012	1.00228	0
MD09G1179300	Chr09	(15350412..15351036	No annotation	M35.2 // not assigned.unknown	1.05867	0.999986	1.87959	0.885527	1.77542	0.999975	0.379956	0.540322	0.793634	0.0627871	0.480222	0.514982	0
MD09G1179700	Chr09	15392345..15400195	No annotation	M35.2 // not assigned.unknown	-5.76359	0.321839	-23.463	0.0953443	-4.0709	0.999975	0.0613317	0.0611528	0.008198	0.0163951	0.354949	0.684689	0
MD09G1179800	Chr09	(15401353..15406453	inter-alpha-trypsin inhibitor heavy chain-related	M20.1.7.6.1 // stress.biotic.PR-proteins.proteinase inhibitors.trypsin inhibitor	1.03935	0.999986	1.05769	0.999856	1.01765	0.999975	34.1605	1.77754	34.3709	4.07619	35.1862	5.6333	0
MD09G1179900	Chr09	15412437..15423209	20S proteasome subunit PAA2	M29.5.11.20 // protein.degradation.ubiquitin.proteasom	1.20565	0.547468	1.38069	0.139512	1.14518	0.999975	108.564	8.26385	123.767	5.55473	97.4081	6.31338	0
MD09G1180000	Chr09	15438736..15444109	class 3	M11.9.2.1 // lipid metabolism.lipid degradation.lipases.triacylglycerol lipase	1.00768	0.999986	1.01004	0.999856	1.00234	0.999975	5.62289	0.940237	5.49854	1.12898	5.87405	0.954449	0
MD09G1180100	Chr09	15452113..15452511	Pentatricopeptide repeat (PPR) superfamily protein	M35.1.5 // not assigned.no ontology.pentatricopeptide (PPR) repeat-containing protein	-2.90018	0.277621	1.57477	0.875514	4.56713	0.159845	0.220828	0.151666	1.32281	0.2849	0.89061	0.374745	0
MD09G1180300	Chr09	15475775..15477693	Protein of unknown function (DUF1677)	M35.2 // not assigned.unknown	-1.65314	0.113481	-1.28859	0.727248	1.2829	0.999975	10.7758	2.80029	13.4682	2.2133	18.8823	8.98744	0
MD09G1180400	Chr09	15480987..15482490	OB-fold-like protein	M35.2 // not assigned.unknown	1.86114	0.0116332	2.19975	0.001099	1.18194	0.999975	99.6553	37.5916	118.414	19.5907	58.577	7.48204	0
MD09G1180500	Chr09	15483422..15485797	Subtilase family protein	M29.5.1 // protein.degradation.subtilases	-1.85472	0.008703	-1.84568	0.0138797	1.0049	0.999975	18.4459	8.26817	17.9464	4.66981	35.9703	2.75994	0
[truncated: 127 more rows]
